# Supplementary material for: Vesicular and extravesicular protein analyses from the airspaces of ozone-exposed mice revealed signatures associated with mucoinflammatory lung disease
Source: Sci Rep. 2021 Dec 1;11:23203. doi: 10.1038/s41598-021-02256-5 (PMC8636509; doi:10.1038/s41598-021-02256-5)
Supplement: Supplementary file 1 — Supplementary Tables. [file 41598_2021_2256_MOESM1_ESM.xlsx]

## Sheet: Suppl Table 1
		Supplemental Table 1A: Proteins present exclusively in FA-exposed females
		Protein Description	Protein Name	Samples
		Alpha-1B-glycoprotein	A1BG	3
		Immunoglobulin kappa chain variable 12-38	IGKV12-38	3
		ER membrane protein complex subunit 6	EMC6	3
		Thioredoxin domain-containing protein 3	NME8	3
		Phosphatidylcholine:ceramide cholinephosphotransferase 1	SGMS1	3
		SLP adapter and CSK-interacting membrane protein	SCIMP	3
		U1 small nuclear ribonucleoprotein 70 kDa	SNRNP70	3
		Glycosylation-dependent cell adhesion molecule 1	GLYCAM1	2
		Immunoglobulin heavy variable 1-75	IGHV1-75	2
		Uncharacterized protein C10orf35 homolog	2010107G23RIK	2
		Serine incorporator 2	SERINC2	2
		Protein GPR108	GPR108	2
		Integral membrane protein 2C;CT-BRI3	ITM2C	2
		Chondroadherin	CHAD	2
		Cholinesterase	BCHE	2
		Exocyst complex component 7	EXOC7	2
		Copine-2	CPNE2	2
		Thrombospondin-4	THBS4	2
		V-type proton ATPase 116 kDa subunit a isoform 4	ATP6V0A4	2
		Insulin receptor;Insulin receptor subunit alpha;Insulin receptor subunit beta	INSR	2
		Choline transporter-like protein 3	SLC44A3	2
		Alpha-2-macroglobulin-P	A2MP	2
		Supplemental Table 1B: Proteins present exclusively in FA-exposed males
		Protein Description	Protein Name	Samples
		Major uninary protein 14	MUP14	3
		Glucosamine-6-phosphate isomerase;Glucosamine-6-phosphate isomerase 2	GNPDA2	3
		Eukaryotic translation initiation factor 2 subunit 2	EIF2S2	3
		8-oxo-dGDP phosphatase NUDT18	NUDT18	3
		Pleckstrin homology domain-containing family F member 2	PLEKHF2	3
		Serine/arginine-rich splicing factor 7	SRSF7	3
		Serum amyloid A-1 protein	SAA1	3
		Protein farnesyltransferase subunit beta	FNTB	3
		Protein Hook homolog 3	HOOK3	3
		Regulatory-associated protein of mTOR	RPTOR	3
		Gemin 4	GEMIN4	3
		Kinesin-like protein;Kinesin-like protein KIF21A	KIF21A	3
		Sterile alpha motif domain-containing protein 9-like	SAMD9L	3
		Apoptotic protease-activating factor 1	APAF1	3
		CKLF-like MARVEL transmembrane domain-containing protein 8	CMTM8	2
		Immunoglobulin heavy variable 1-59	IGHV1-59	2
		Nucleoside diphosphate kinase A	NME1	2
		SAM domain and HD domain containing dNTP triphosphohydrolase-1	SAMHD1	2
		Serum amyloid A-2 protein;Amyloid protein A	SAA2	2
		Syntenin 1	SDCBP	2
		Vitamin K-dependent protein Z	PROZ	2
		Cationic amino acid transporter 2	SLC7A2	2
		Shootin-1	KIAA1598	2
		COMM domain-containing protein 6	COMMD6	2
		Tubulin alpha-8 chain	TUBA8	2
		Spermine synthase	SMS	2
		Endophilin-B2	SH3GLB2	2
		DNA-directed RNA polymerases I, II, and III subunit RPABC3	POLR2H	2
		GTP-binding protein 1	GTPBP1	2
		Dual specificity mitogen-activated protein kinase kinase 4	MAP2K4	2
		Actin, cytoplasmic 2;Actin, cytoplasmic 2, N-terminally processed	ACTG1	2
		Translation initiation factor eIF-2B subunit alpha	EIF2B1	2
		Eukaryotic translation initiation factor 2 subunit 3, Y-linked	EIF2S3Y	2
		Calcium-binding and coiled-coil domain-containing protein 1	CALCOCO1	2
		Protein KIAA0100	KIAA0100	2
		Pre-mRNA-splicing factor ATP-dependent RNA helicase DHX15	DHX15	2
		Tubulin gamma-2 chain	TUBG2	2
		Importin-9	IPO9	2
		COP9 signalosome complex subunit 7b	COPS7B	2
		Protein KIBRA	WWC1	2
		Ras-related GTP-binding protein A;Ras-related GTP-binding protein B	RRAGA;RRAGB	2
		ATP-binding cassette sub-family A member 5	ABCA5	2
		Protein Smaug homolog 1	SAMD4A	2
		Protein-methionine sulfoxide oxidase MICAL1	MICAL1	2
		Protein phosphatase 1 regulatory subunit 12A	PPP1R12A	2
		von Willebrand factor;von Willebrand antigen 2	VWF	2
		Vacuolar protein sorting-associated protein 51 homolog	VPS51	2
		E3 ubiquitin-protein ligase TRAF7	TRAF7	2
		Uridine-cytidine kinase-like 1;Uridine-cytidine kinase	UCKL1	2
		Supervillin	SVIL	2
		Peripheral plasma membrane protein CASK	CASK	2
		Gem-associated protein 5	GEMIN5	2
		Eukaryotic translation initiation factor 4 gamma 2	EIF4G2	2
		Protein WWC2	WWC2	2
		Cullin-4A	CUL4A	2
		WD repeat-containing protein 81	WDR81	2

## Sheet: Supplemental Table 2
	Supplemental Table 2A: Proteins present exclusively in ozone-exposed females
	Protein Description	Protein Name	Samples
	Immunoglobulin heavy variable 1-11	IGHV1-11	3
	Tubulin beta-6 chain	TUBB6	3
	Immunoglobulin heavy variable 1-64	IGHV1-64;IGHV1-52;IGHV1-53	3
	Aquaporin-3	AQP3	3
	Alpha-1B-glycoprotein	A1BG	3
	Ig heavy chain V region 3	IGHV1-61	3
	Immunoglobulin kappa chain variable 4-70	IGKV4-70	3
	Immunoglobulin heavy variable 1-77	IGHV1-77	3
	3-hydroxyisobutyryl-CoA hydrolase, mitochondrial	HIBCH	3
	Protein Smaug homolog 1	SAMD4A	3
	Immunoglobulin heavy variable 1-55	IGHV1-55	2
	Ig heavy chain V region 345;Ig heavy chain V region RF	IGHV5-6	2
	Uncharacterized protein C4orf32 homolog	FAM241A	2
	Immunoglobulin heavy variable 2-3	IGHV2-3	2
	Immunoglobulin kappa chain variable 8-19	IGKV8-19	2
	Antigen peptide transporter 1	TAP1	2
	Immunoglobulin kappa chain variable 12-38	IGKV12-38	2
	Transmembrane protein 165	TMEM165	2
	2,4-dienoyl-CoA reductase, mitochondrial	DECR1	2
	Fat storage-inducing transmembrane protein 2	FITM2	2
	Coiled-coil domain-containing protein 114	CCDC114	2
	Myosin-3	MYH3	2
	Thrombospondin-4	THBS4	2
	Supplemental Table 2B: Proteins present exclusively in ozone-exposed males
	Protein Description	Protein Name	Samples
	DNA-directed RNA polymerase II subunit RPB1	POLR2A	3
	Bridging integrator 2	BIN2	3
	Carnitine O-palmitoyltransferase 1, liver isoform	CPT1A	3
	E3 ubiquitin-protein ligase TRIP12	TRIP12	3
	Luc7-like protein 3	LUC7L3	3
	Protein FAM189A2	FAM189A2	3
	NA	AU018091	3
	Tubulin alpha-8 chain	TUBA8	3
	F-box only protein 3	FBXO3	3
	Cell division cycle protein 123 homolog	CDC123	3
	N-terminal kinase-like protein	SCYL1	3
	Eukaryotic translation initiation factor 2 subunit 3, Y-linked	EIF2S3Y	3
	Golgi resident protein GCP60	ACBD3	3
	Putative ATP-dependent RNA helicase DHX30	DHX30	3
	Magnesium-dependent phosphatase 1	MDP1	3
	COMM domain-containing protein 6	COMMD6	3
	Ubiquilin-2	UBQLN2	3
	Major uninary protein 14	MUP14	3
	Protein Hikeshi	L7RN6;L7RN6	3
	Oligosaccharyltransferase complex subunit OSTC	OSTC	3
	Major uninary protein 8,14,11	MUP8;MUP14;MUP11	3
	Small VCP/p97-interacting protein	SVIP	3
	Coiled-coil domain-containing protein 151	CCDC151	2
	Methylcrotonoyl-CoA carboxylase subunit alpha, mitochondrial	MCCC1	2
	Carboxypeptidase D	CPD	2
	Nucleolar protein 11	NOL11	2
	Inverted formin 2	INF2	2
	Tektin-1	TEKT1	2
	ATP-binding cassette sub-family B member 6, mitochondrial	ABCB6	2
	Rab3 GTPase-activating protein catalytic subunit	RAB3GAP1	2
	Autophagy-related protein 2 homolog B	ATG2B	2
	Uncharacterized protein C1orf87 homolog	GM12695	2
	Anoctamin-10	ANO10	2
	Doublecortin domain-containing protein 2	DCDC2B	2
	Trafficking protein particle complex subunit 10	TRAPPC10	2
	6-phosphofructo-2-kinase/fructose-2,6-bisphosphatase 4;6-phosphofructo-2-kinase;Fructose-2,6-bisphosphatase	PFKFB4	2
	NADH dehydrogenase [ubiquinone] iron-sulfur protein 7, mitochondrial	NDUFS7	2
	Protein FAM154B	FAM154B	2
	Homocysteine-responsive endoplasmic reticulum-resident ubiquitin-like domain member 1 protein	HERPUD1	2
	Melanoma-associated antigen D1	MAGED1	2
	Derlin-1	DERL1	2
	Nuclear distribution protein nudE homolog 1;Nuclear distribution protein nudE-like 1	NDE1;NDEL1	2
	Target of rapamycin complex 2 subunit MAPKAP1	MAPKAP1	2
	Acyl-CoA:lysophosphatidylglycerol acyltransferase 1	LPGAT1	2
	Erlin-1	ERLIN1	2
	Transcriptional coactivator YAP1	YAP1	2
	Ig heavy chain V region VH558 B4;Ig heavy chain V region 1-62-3;Ig heavy chain V region 186-1	IGHV1-62-3	2
	KIF1-binding protein	2510003E04RIK;KBP	2
	Palmitoyl-protein thioesterase 1	PPT1	2
	Protein transport protein Sec61 subunit gamma	SEC61G	2
	MARCKS-related protein	MARCKSL1	2
	Major urinary protein 3	MUP3	2
	MISP family member 3	2210011C24RIK	2

## Sheet: Supplemental Table 3
	Supplemental Table 3A: Proteins present exclusively in ozone-exposed Mice
	Protein Description	Protein Name	Samples
	Histone H1.1	Hist1h1a	6
	Protein S100-A8	S100a8	6
	Histone H2A type 2-C;Histone H2A type 2-A	Hist2h2ac;Hist2h2aa1	6
	Histone H2A.V;Histone H2A.Z;Histone H2A	H2afv;H2afz	6
	Histone H2AX	H2afx	6
	Cathelin-related antimicrobial peptide	Camp	6
	Matrix Gla protein	Mgp	6
	Gap junction alpha-1 protein	Gja1	6
	Olfactomedin-like protein 3	Olfml3	6
	Claudin-4	Cldn4	6
	Small nuclear ribonucleoprotein E	Snrpe	6
	Claudin;Claudin-7	Cldn7	6
	Uroplakin-3b-like protein	Upk3bl	6
	Elastin	Eln	6
	Hypermethylated in cancer 2 protein	Hic2	6
	Biglycan	Bgn	6
	MLV-related proviral Env polyprotein;Surface protein;Transmembrane protein	NA	6
	Centromere protein V	Cenpv	6
	Lamin-B1	Lmnb1	6
	Alpha/beta hydrolase domain-containing protein 17C	Abhd17c	6
	V-set and immunoglobulin domain-containing protein 1	Vsig1	6
	Calpain-6	Capn6	6
	Sodium-coupled neutral amino acid transporter 2	Slc38a2	6
	Splicing factor U2AF 26 kDa subunit;Splicing factor U2AF 35 kDa subunit	U2af1l4;U2af1	6
	Y-box-binding protein 3	Ybx3	6
	Core histone macro-H2A.2	H2afy2	6
	Hsp70-binding protein 1	Hspbp1	6
	Mitochondria-eating protein	Spata18	6
	C-terminal-binding protein 1	Ctbp1	6
	NA	Fn1	6
	Fibroblast growth factor-binding protein 1	Fgfbp1	6
	Splicing factor 3B subunit 3	Sf3b3	6
	Semaphorin-3F	Sema3f	5
	Small nuclear ribonucleoprotein Sm D2	Snrpd2	6
	Solute carrier organic anion transporter family member 3A1	Slco3a1	6
	Urokinase-type plasminogen activator;Urokinase-type plasminogen activator long chain A;Urokinase-type plasminogen activator short chain A;Urokinase-type plasminogen activator chain B	Plau	6
	NA	Ano1	6
	HEAT repeat-containing protein 5B	Heatr5b	6
	Glycerophosphoinositol inositolphosphodiesterase GDPD2	Gdpd2	6
	Beta-2-syntrophin	Sntb2	6
	Paraspeckle component 1	Pspc1	6
	Splicing factor, proline- and glutamine-rich	Sfpq	6
	Actin-like protein 6A	Actl6a	6
	Methyl-CpG-binding protein 2	Mecp2	6
	Low affinity immunoglobulin gamma Fc region receptor III	Fcgr3	6
	DNA topoisomerase 2-beta	Top2b	6
	MAM domain-containing protein 2	Mamdc2	6
	Nephronectin	Npnt	6
	Myeloperoxidase;Myeloperoxidase light chain;Myeloperoxidase heavy chain	Mpo	6
	Proteasome activator complex subunit 3	Psme3	6
	Splicing factor U2AF 65 kDa subunit	U2af2	6
	Ran-binding protein 9	Ranbp9	6
	Caprin-1	Caprin1	6
	Lysyl oxidase homolog 1	Loxl1	6
	VPS10 domain-containing receptor SorCS2	Sorcs2	6
	Regulator of chromosome condensation	Rcc1	6
	Cornifin-A	Sprr1a	6
	Amino acid transporter;Neutral amino acid transporter A	Slc1a4	6
	Y+L amino acid transporter 2	Slc7a6	6
	U5 small nuclear ribonucleoprotein 200 kDa helicase	Snrnp200	6
	DNA-directed RNA polymerase II subunit RPB3	Polr2c	6
	Translation initiation factor eIF-2B subunit beta	Eif2b2	6
	N-acylneuraminate cytidylyltransferase	Cmas	6
	KN motif and ankyrin repeat domain-containing protein 2	Kank2	6
	H/ACA ribonucleoprotein complex subunit 4	Dkc1	6
	Far upstream element-binding protein 2	Khsrp	6
	NA	Parp3	6
	Nuclear factor NF-kappa-B p100 subunit;Nuclear factor NF-kappa-B p52 subunit	Nfkb2	6
	Laminin subunit gamma-2	Lamc2	6
	Ran-binding protein 3	Ranbp3	6
	Rab-3A-interacting protein	Rab3ip	6
	EMILIN-2	Emilin2	6
	Splicing factor 3B subunit 1	Sf3b1	6
	Disks large homolog 3	Dlg3	6
	Neurobeachin-like protein 2	Nbeal2	6
	Phosphatidylinositol 3,4,5-trisphosphate 5-phosphatase 2	Inppl1	6
	Ubiquitin carboxyl-terminal hydrolase;Ubiquitin carboxyl-terminal hydrolase 7	Usp7	6
	Membrane-associated guanylate kinase, WW and PDZ domain-containing protein 3	Magi3	6
	NA	Utrn	6
	Cell division cycle and apoptosis regulator protein 1	Ccar1	6
	Desmoglein-2	Dsg2	5
	AP-3 complex subunit sigma-1	Ap3s1	5
	G-protein coupled receptor 56;GPR56 N-terminal fragment;GPR56 C-terminal fragment	Gpr56	5
	BPI fold-containing family A member 2	Bpifa2	5
	Heterogeneous nuclear ribonucleoprotein D0	Hnrnpd	5
	NA	NA	5
	Histone H2B type 2-E;Histone H2B type 3-A;Histone H2B type 3-B	Hist2h2be;Hist3h2ba;Hist3h2bb	5
	Kinesin-like protein KIF23	Kif23	5
	Importin subunit alpha-1	Kpna2	5
	Trafficking protein particle complex subunit 6B	Trappc6b	5
	Zinc finger C2HC domain-containing protein 1A	Zc2hc1a	5
	Parkinson disease 7 domain-containing protein 1	Pddc1	5
	Signal-transducing adaptor protein 2	Stap2	5
	Voltage-gated potassium channel subunit beta-2	Kcnab2	5
	Ran GTPase-activating protein 1	Rangap1	5
	DNA topoisomerase 2-alpha	Top2a	5
	Diffuse panbronchiolitis critical region protein 1 homolog	Dpcr1	5
	Cysteine protease ATG4B	Atg4b	5
	Tripartite motif-containing protein 47	Trim47	5
	Histone deacetylase 1	Hdac1	5
	E2/E3 hybrid ubiquitin-protein ligase UBE2O	Ube2o	5
	Zinc finger protein ZPR1	Zpr1	5
	DNA dC->dU-editing enzyme APOBEC-3	Apobec3	5
	Protein cereblon	Crbn	5
	NA	Iqgap3	5
	Cleavage and polyadenylation specificity factor subunit 6	Cpsf6	5
	DNA-directed RNA polymerase II subunit RPB2	Polr2b	5
	Non-POU domain-containing octamer-binding protein	Nono	5
	Heterogeneous nuclear ribonucleoprotein L-like	Hnrnpll	5
	Nuclear pore complex protein Nup155	Nup155	5
	Talin-2	Tln2	5
	Cleavage and polyadenylation specificity factor subunit 5	Nudt21	5
	Uracil phosphoribosyltransferase homolog	Uprt	5
	DNA (cytosine-5)-methyltransferase;DNA (cytosine-5)-methyltransferase 1	Dnmt1	5
	Ubiquitin carboxyl-terminal hydrolase 10	Usp10	5
	Regulator of microtubule dynamics protein 3	Rmdn3	5
	Inositol hexakisphosphate and diphosphoinositol-pentakisphosphate kinase 2;Inositol hexakisphosphate and diphosphoinositol-pentakisphosphate kinase 1	Ppip5k2;Ppip5k1	5
	Serine/threonine-protein kinase 38-like	Stk38l	5
	Large neutral amino acids transporter small subunit 4	Slc43a2	5
	Heterogeneous nuclear ribonucleoprotein U-like protein 1	Hnrnpul1	5
	Cell cycle and apoptosis regulator protein 2	Ccar2	5
	SWI/SNF-related matrix-associated actin-dependent regulator of chromatin subfamily D member 2	Smarcd2	5
	Structural maintenance of chromosomes protein 3	Smc3	5
	Heterogeneous nuclear ribonucleoprotein A0	Hnrnpa0	5
	AP complex subunit beta;AP-4 complex subunit beta-1	Ap4b1	4
	Differentially expressed in FDCP 6	Def6	4
	Aquaporin-3	Aqp3	3
	Retinoic acid early-inducible protein 1-delta;Retinoic acid early-inducible protein 1-epsilon;Retinoic acid early-inducible protein 1-gamma;Retinoic acid early-inducible protein 1-beta;Retinoic acid early-inducible protein 1-alpha	Raet1d;Raet1e;Raet1c;Raet1b;Raet1a	4
	Aly/REF export factor 2;THO complex subunit 4	Alyref2;Alyref	3
	Membrane protein FAM174B	Fam174b	4
	Uroporphyrinogen decarboxylase	Urod	4
	NA	Mecp2	3
	Brain-specific serine protease 4	Prss22	4
	Lipid phosphate phosphohydrolase 2	Ppap2c	4
	Tumor necrosis factor receptor type 1-associated DEATH domain protein	Tradd	4
	Leukosialin	Spn	4
	Serine/threonine-protein kinase 4;Serine/threonine-protein kinase 4 37kDa subunit;Serine/threonine-protein kinase 4 18kDa subunit	Stk4	4
	Sorting nexin-27	Snx27	3
	Leucine-rich repeat-containing protein 71	Lrrc71	3
	Versican core protein	Vcan	4
	Scaffold attachment factor B1;Scaffold attachment factor B2	Safb;Safb2	4
	Nephrocystin-1	Nphp1	4
	NA	Mllt4	4
	Phospholipid-transporting ATPase	Atp11b	3
	Probable ATP-dependent RNA helicase YTHDC2	Ythdc2	4
	NA	Sf3b2	4
	Serine/threonine-protein phosphatase 6 regulatory subunit 2	Ppp6r2	4
	N-alpha-acetyltransferase 11;N-alpha-acetyltransferase 10	Naa10;Gm16286;Naa11	4
	Histone-arginine methyltransferase CARM1	Carm1	4
	Autophagy-related protein 16-1	Atg16l1	4
	Prefoldin subunit 4	Pfdn4	4
	NA	Gm6537	4
	Leptin receptor gene-related protein	Leprot	4
	Microtubule-associated protein 1B;MAP1B heavy chain;MAP1 light chain LC1	Map1b	4
	Lupus La protein homolog	Ssb	4
	Receptor tyrosine-protein kinase erbB-3	Erbb3	4
	Early endosome antigen 1	Eea1	4
	H/ACA ribonucleoprotein complex subunit 2	Nhp2	4
	Protein FAM45A	Fam45a	4
	ARF GTPase-activating protein GIT2	Git2	3
	N-alpha-acetyltransferase 40	Naa40	3
	NA	AU018091	3
	DNA-directed RNA polymerase II subunit RPB1	Polr2a	3
	Protein Hikeshi	l7Rn6;L7rn6	3
	F-box only protein 3	Fbxo3	3
	Protein FAM189A2	Fam189a2	3
	Cell division cycle protein 123 homolog	Cdc123	3
	Magnesium-dependent phosphatase 1	Mdp1	3
	Supplemental Table 3B: Proteins present exclusively in air-exposed mice
	Protein Description	Protein Name	Samples
	NA	Erich3	6
	Doublecortin domain-containing protein 2	Dcdc2a;Dcdc2	6
	Glutamate-rich protein 5	Erich5	6
	Parkin coregulated gene protein homolog	Pacrg	6
	Solute carrier family 23 member 1	Slc23a1	6
	Tektin-4	Tekt4	5
	NA	NA	5
	Membrane magnesium transporter 1	Mmgt1	5
	Store-operated calcium entry-associated regulatory factor	Saraf	4
	Transcription factor A, mitochondrial	Tfam	4
	NA	NA	4
	Protein OS-9	Os9	4
	Transmembrane protein 19	Tmem19	4
	Dipeptidyl peptidase 2	Dpp7	4
	E3 ubiquitin-protein ligase RNF170	Rnf170	3
	Coiled-coil domain-containing protein 167	Ccdc167	3
	Leucine-rich repeat and calponin homology domain-containing protein 4	Lrch4	3
	Protein FAM134B	Fam134b	3
	ER membrane protein complex subunit 6	Emc6	3
	NA	Igtp	3
	NA	Ighv3-3	2
	ORM1-like protein 1;ORM1-like protein 2	Gm28778;Ormdl1;Ormdl2	2
	Uncharacterized protein C10orf35 homolog	2010107G23Rik	2
	E3 ubiquitin-protein ligase RNF5	Rnf5	2
	Phosphatidylinositol glycan anchor biosynthesis class U protein	Pigu	2
	CMP-sialic acid transporter	Slc35a1	2
	ORM1-like protein 3	Ormdl3	2

## Sheet: Supp Table 4 Air_FvsAir_M
Upregulated (LogFC > 1; FDR < 0.05)							Downregulated (LogFC > 1; FDR < 0.05)
Protein_IDs	Protein_names	Gene_names	logFC	adj.P.Val			Protein_IDs	Protein_names	Gene_names	logFC	adj.P.Val
G3X9J0	NA	Sipa1l3	6.81462	3.96342e-07			A0A1L1SUS7	Cyclin-dependent kinase 17;Cyclin-dependent kinase 18;Cyclin-dependent kinase 16	Cdk17;Cdk18;Cdk16	-1.61312	0.0382596
Q5U462	CUB domain-containing protein 1	Cdcp1	5.81308	0.0305507			Q00898	Alpha-1-antitrypsin 1-5	Serpina1e	-1.99676	0.0305507
F8WIE5	E3 ubiquitin-protein ligase HECTD1	Hectd1	3.47099	0.0305507			P45591	Cofilin-2	Cfl2	-2.02502	0.0382596
D3YUW7	Cingulin	Cgn	3.01159	0.0136783			Q8VCG4	Complement component C8 gamma chain	C8g	-2.1181	0.0510779
P01660	Ig kappa chain V-III region PC 3741/TEPC 111;Ig kappa chain V-III region TEPC 124	NA	1.97069	0.0360971			A2BIN1	NA	Mup10;Mup1	-2.27617	0.0305507
							P83741	Serine/threonine-protein kinase WNK1	Wnk1	-2.90865	0.0305507
							D3Z2Z1	CAP-Gly domain-containing linker protein 1	Clip1	-3.24058	0.0382596
							A2AKN9	Major urinary protein 6;Major urinary proteins 11 and 8	Mup4;Mup9;Mup6;Mup8;Mup19	-4.9018	5.83414e-05
							Q5FW60	Major urinary protein 20	Mup20	-5.33213	5.83414e-05
							Q6PB44	Tyrosine-protein phosphatase non-receptor type 23	Ptpn23	-8.72983	3.93232e-06

## Sheet: Supp Table 4 Ozone_FvsOzone_M
Upregulated (LogFC > 1; FDR < 0.05)								Downregulated (LogFC > 1; FDR < 0.05)
Protein_IDs	Protein_names	Gene_names	logFC	AveExpr	adj.P.Val			Protein_IDs	Protein_names	Gene_names	logFC	AveExpr	adj.P.Val
Q9QWK4	CD5 antigen-like	Cd5l	3.12881	18.6556	0.047071			A2API8	A-kinase anchor protein 2	Akap2;Pakap	-1.88606	23.44	0.0532847
Q9Z2P8	Vesicle-associated membrane protein 5	Vamp5	3.08607	21.5785	0.0416906			P31324	cAMP-dependent protein kinase type II-beta regulatory subunit	Prkar2b	-2.21562	19.1448	0.0404063
Q61468	Mesothelin;Megakaryocyte-potentiating factor;Mesothelin, cleaved form	Msln	2.23564	20.6909	0.0416906			Q8BTU1	Cilia- and flagella-associated protein 20	Cfap20	-3.59929	19.9797	0.0416906
P01660	Ig kappa chain V-III region PC 3741/TEPC 111;Ig kappa chain V-III region TEPC 124	NA	1.96414	22.3974	0.047071			Q5FW60	Major urinary protein 20	Mup20	-3.85571	21.2899	0.00463439
P08071	Lactotransferrin	Ltf	1.82888	25.2262	0.0481704			A2AKN9	Major urinary protein 6;Major urinary proteins 11 and 8	Mup4;Mup9;Mup6;Mup8;Mup19	-4.89276	22.1279	0.00020357
								P02301	Histone H3.3C;Histone H3.3;Histone H3	H3f3c;H3f3a	-6.20297	24.8854	0.0021472

## Sheet: Supp Table 4 Ozone_F+MvsAir_F+M
Upregulated (LogFC > 1; FDR < 0.05)							Downregulated (LogFC > 1; FDR < 0.05)
Protein_IDs	Protein_names	Gene_names	logFC	adj.P.Val			Protein_IDs	Protein_names	Gene_names	logFC	adj.P.Val
Q04750	DNA topoisomerase 1	Top1	7.72213	6.35084e-05			A0A0A6YYE7	NA	Igkv4-57	-1.00009	0.0519907
P10922	Histone H1.0;Histone H1.0, N-terminally processed	H1f0	7.4855	0.000118668			F6VG99	NA	Lmo7	-1.00391	0.00329199
A0A0N4SV66	Histone H2A.J;Histone H2A type 1-H;Histone H2A type 1-K;Histone H2A type 1-F;Histone H2A type 3;Histone H2A	H2afj;Hist1h2ah;Hist1h2ak;Hist1h2af;Hist3h2a;Hist1h2aa	7.14489	8.583e-08			P47739	Aldehyde dehydrogenase, dimeric NADP-preferring	Aldh3a1	-1.00417	0.0123903
Q03145	Ephrin type-A receptor 2	Epha2	7.02384	1.46187e-05			O88851	Putative hydrolase RBBP9	Rbbp9	-1.00901	0.0401842
O08692	Neutrophilic granule protein	Ngp	6.62073	0.00015291			P35293	Ras-related protein Rab-18	Rab18	-1.01307	0.00323127
P84228	Histone H3.2;Histone H3	Hist1h3b;H3f3a	6.59041	8.583e-08			P52760	Ribonuclease UK114	Hrsp12	-1.01902	0.0174712
Q8CBB6	Histone H2B;Histone H2B type 1-P;Histone H2B type 1-K;Histone H2B type 1-C/E/G;Histone H2B type 2-B;Histone H2B type 1-H;Histone H2B type 1-B;Histone H2B type 1-M;Histone H2B type 1-F/J/L;Histone H2B type 1-A	Hist1h2br;Hist1h2bp;Hist1h2bk;Hist1h2bc;Hist2h2bb;Hist1h2bh;Hist1h2bb;Hist1h2bm;Hist1h2bf;Hist1h2ba	6.57427	1.60261e-07			A0A140T8N7	NA	NA	-1.01923	0.0160615
P68433	Histone H3.1	Hist1h3a	6.45387	2.93857e-06			Q8R0Y6	Cytosolic 10-formyltetrahydrofolate dehydrogenase	Aldh1l1	-1.0203	0.000977977
P43276	Histone H1.5	Hist1h1b	6.45047	5.99066e-07			D3Z5U5	P2X purinoceptor;P2X purinoceptor 4	P2rx4	-1.02721	0.00105339
P43274	Histone H1.4	Hist1h1e	6.23874	8.44286e-07			Q9CXW4	60S ribosomal protein L11	Rpl11	-1.02829	0.00668272
Q80YX1	Tenascin	Tnc	6.16119	0.00066131			Q8BRF7	Sec1 family domain-containing protein 1	Scfd1	-1.03041	0.0126219
Q9QZQ8	Core histone macro-H2A.1	H2afy	6.07431	1.7513e-05			P11680	Properdin	Cfp	-1.03345	0.0193081
A0A140LHP0	Pancreatic secretory granule membrane major glycoprotein GP2	Gp2	6.05904	1.80768e-05			A0A1B0GSF9	NA	NA	-1.03393	0.01878
P62806	Histone H4	Hist1h4a	5.97738	7.84031e-08			P99029	Peroxiredoxin-5, mitochondrial	Prdx5	-1.04268	0.00144722
Q9EPR4	Solute carrier family 23 member 2	Slc23a2	5.72341	0.000181483			P11928	2-5-oligoadenylate synthase 1A	Oas1a;Oas1g	-1.04457	0.0269562
Z4YL78	Cytoskeleton-associated protein 5	Ckap5	5.70069	2.89505e-05			Q923M0	Protein phosphatase 1 regulatory subunit 16A	Ppp1r16a	-1.04482	0.0192414
P15864	Histone H1.2	Hist1h1c	5.52388	9.0734e-07			E9QN99	Alpha/beta hydrolase domain-containing protein 14B	Abhd14b	-1.04644	0.000725668
Q99JZ0	Syntenin-2	Sdcbp2	5.3406	3.53611e-05			Q99L20	NA	Gstt3	-1.04827	0.00204894
P02301	Histone H3.3C;Histone H3.3;Histone H3	H3f3c;H3f3a	4.99097	0.00103981			Q8K4Z3	NAD(P)H-hydrate epimerase	Apoa1bp	-1.05177	0.00318188
P43277	Histone H1.3	Hist1h1d	4.73695	1.72318e-06			A0A075B677	NA	Igkv4-53	-1.05727	0.0362171
O08810	116 kDa U5 small nuclear ribonucleoprotein component	Eftud2	4.65457	1.7513e-05			Q60994	Adiponectin	Adipoq	-1.06255	0.00221571
P62315	Small nuclear ribonucleoprotein Sm D1	Snrpd1	4.60846	2.43405e-05			F6VF29	BCL2/adenovirus E1B 19 kDa protein-interacting protein 2;Caytaxin	Bnip2;Atcay	-1.06434	0.030647
Q9DC53	Copine-8	Cpne8	4.55557	5.63958e-05			Q64669	NAD(P)H dehydrogenase [quinone] 1	Nqo1	-1.06544	0.0289194
Q3TJ91	Lethal(2) giant larvae protein homolog 2	Llgl2	4.46827	1.60261e-07			A0A0U1RPF3	Calcium and integrin-binding protein 1	Cib1	-1.06632	0.0230487
E9QA63	Microtubule-actin cross-linking factor 1	Macf1	4.42515	7.02124e-05			Q3UST5	UPF0764 protein C16orf89 homolog	NA	-1.06914	0.0292685
O35566	CD151 antigen	Cd151	4.42085	0.00431662			A0A0R4IZW5	Cadherin-1;E-Cad/CTF1;E-Cad/CTF2;E-Cad/CTF3	Cdh1	-1.06949	0.00242569
P31725	Protein S100-A9	S100a9	4.38053	0.0177323			Q9JI48	Placenta-specific gene 8 protein	Plac8	-1.06983	0.0119799
P43406	Integrin alpha-V;Integrin alpha-V heavy chain;Integrin alpha-V light chain	Itgav	4.35405	2.27891e-07			P10605	Cathepsin B;Cathepsin B light chain;Cathepsin B heavy chain	Ctsb	-1.08072	0.0041942
Q02788	Collagen alpha-2(VI) chain	Col6a2	4.1427	0.000177694			A2AQN4	Acetyl-coenzyme A synthetase, cytoplasmic	Acss2	-1.08171	0.0298013
Q8C119	Protein NDNF	Ndnf	4.10455	9.84705e-05			Q9JJU8	SH3 domain-binding glutamic acid-rich-like protein	Sh3bgrl	-1.085	0.0282388
S4R1L5	Baculoviral IAP repeat-containing protein 6	Birc6	4.09353	0.000511645			Q6PGC1	ATP-dependent RNA helicase Dhx29	Dhx29	-1.08975	0.038069
Q62009	Periostin	Postn	4.06476	0.000158672			Q9WV54	Acid ceramidase;Acid ceramidase subunit alpha;Acid ceramidase subunit beta	Asah1	-1.09016	0.00253654
Q62470	Integrin alpha-3;Integrin alpha-3 heavy chain;Integrin alpha-3 light chain	Itga3	3.99903	9.0734e-07			Q80VQ0	Aldehyde dehydrogenase family 3 member B1	Aldh3b1	-1.09182	0.00100298
A2AI52	Ubiquitin carboxyl-terminal hydrolase;Ubiquitin carboxyl-terminal hydrolase 8	Usp8	3.97884	0.0090318			P09528	Ferritin heavy chain;Ferritin heavy chain, N-terminally processed	Fth1	-1.09199	0.00444345
Q8BGS1	Band 4.1-like protein 5	Epb41l5	3.87388	1.41696e-05			P62849	40S ribosomal protein S24	Rps24	-1.10032	0.0168503
Q8VDZ4	Palmitoyltransferase ZDHHC5	Zdhhc5	3.86477	0.000676078			Q6S9I0	NA	Kng2	-1.10138	0.0166115
P70698	CTP synthase 1	Ctps1	3.8537	1.53843e-06			Q8K2V6	Importin-11	Ipo11	-1.10182	0.0337995
G3X8W2	Resistin-like alpha	Retnla	3.83756	4.55094e-05			P47955	60S acidic ribosomal protein P1	Rplp1	-1.10447	0.00316457
Z4YKB8	Heterochromatin protein 1-binding protein 3	Hp1bp3	3.79469	0.000102071			Q9Z1R3	Apolipoprotein M	Apom	-1.10648	0.020872
Q8C0M2	Abhydrolase domain-containing protein 4	Abhd4	3.76219	4.94301e-06			Q5SUH7	Clathrin interactor 1	Clint1	-1.10845	0.0272107
P48678	Prelamin-A/C;Lamin-A/C	Lmna	3.75148	2.54768e-06			Q9CQQ7	ATP synthase F(0) complex subunit B1, mitochondrial	Atp5f1	-1.11544	0.0515268
F8WI08	Sulfate transporter	Slc26a2	3.74699	0.00260767			Q9DCT8	Cysteine-rich protein 2	Crip2	-1.1167	0.00645203
A0A1B0GRT6	Receptor-type tyrosine-protein phosphatase epsilon	Ptpre	3.74589	0.000418316			G3UYJ7	NA	Gm20441	-1.11821	0.00102433
Q9R155	Pendrin	Slc26a4	3.74363	2.54493e-05			Q8BMA6	Signal recognition particle subunit SRP68	Srp68	-1.11919	0.0379569
E9QAQ8	NA	Muc5ac	3.72343	0.000390091			P97298	Pigment epithelium-derived factor	Serpinf1	-1.11952	0.0030058
Q8VDV8	MIT domain-containing protein 1	Mitd1	3.68871	0.00553302			P47713	Cytosolic phospholipase A2;Phospholipase A2;Lysophospholipase	Pla2g4a	-1.12262	0.00991632
P11679	Keratin, type II cytoskeletal 8	Krt8	3.68706	2.56404e-06			O88653	Ragulator complex protein LAMTOR3	Lamtor3	-1.12702	0.0356257
Q61739	Integrin alpha-6;Integrin alpha-6 heavy chain;Integrin alpha-6 light chain	Itga6	3.6621	4.31103e-05			P24472	Glutathione S-transferase A4	Gsta4	-1.12781	0.00306235
B1AYG7	Integrin beta;Integrin beta-6	Itgb6	3.60222	0.000953247			Q640R3	Hepatocyte cell adhesion molecule	Hepacam	-1.12878	0.052679
P70206	Plexin-A1	Plxna1	3.59036	1.69331e-05			Q8R0I0	Angiotensin-converting enzyme 2;Processed angiotensin-converting enzyme 2	Ace2	-1.12903	0.00904094
Q5U462	CUB domain-containing protein 1	Cdcp1	3.56037	0.0121795			Q02819	Nucleobindin-1	Nucb1	-1.13254	0.00472875
Q60749	KH domain-containing, RNA-binding, signal transduction-associated protein 1	Khdrbs1	3.51389	0.00139341			A0A075B5T3	NA	Ighv6-6	-1.13439	0.0132407
A0A087WPL5	ATP-dependent RNA helicase A	Dhx9	3.48447	0.000462952			A0A0R4J083	Long-chain specific acyl-CoA dehydrogenase, mitochondrial	Acadl	-1.13794	0.0136026
S4R1I6	Probable ATP-dependent RNA helicase DDX5	Ddx5	3.48134	8.84351e-05			G5E899	Plasminogen activator inhibitor 1	Serpine1	-1.13988	0.00642843
F2Z469	Matrilin-4	Matn4	3.46796	0.000521346			P29699	Alpha-2-HS-glycoprotein	Ahsg	-1.14028	0.00411668
Q9DB34	Charged multivesicular body protein 2a	Chmp2a	3.46065	0.0264472			Q3UTR7	Angiotensinogen;Angiotensin-1;Angiotensin-2;Angiotensin-3;Angiotensin-4;Angiotensin 1-9;Angiotensin 1-7;Angiotensin 1-5;Angiotensin 1-4	Agt	-1.14097	0.00962963
E9PWQ3	NA	Col6a3	3.397	2.84575e-05			Q80V42	Carboxypeptidase M	Cpm	-1.14456	0.00106089
A0A087WR50	Fibronectin;Anastellin	Fn1	3.38714	3.53591e-06			O70481	E3 ubiquitin-protein ligase UBR1	Ubr1	-1.14513	0.00202658
Q9R1S8	Calpain-7	Capn7	3.38554	8.26049e-05			E9Q7G1	NA	Tmed7	-1.1519	0.00431662
Q60607	Receptor protein serine/threonine kinase;Bone morphogenetic protein receptor type-1A	Bmpr1a	3.34634	0.00171615			D5MCW4	Protein CutA	Cuta	-1.15267	0.00298217
Q9CQ10	Charged multivesicular body protein 3	Chmp3	3.34484	5.31315e-05			P51885	Lumican	Lum	-1.15516	0.00333106
Q9D708	NA	S100a16	3.25114	8.84351e-05			Q08761	Vitamin K-dependent protein S	Pros1	-1.15956	0.00924494
Q8C4G3	Phospholipid-transporting ATPase;Probable phospholipid-transporting ATPase IIA	Atp9a	3.22607	0.000127438			O88844	Isocitrate dehydrogenase [NADP] cytoplasmic	Idh1	-1.1606	0.000497946
P62320	Small nuclear ribonucleoprotein Sm D3	Snrpd3	3.20793	0.000177694			P32261	Antithrombin-III	Serpinc1	-1.1613	0.00504454
A0A087WQA5	TAR DNA-binding protein 43	Tardbp	3.18793	0.0013856			P16125	L-lactate dehydrogenase B chain;L-lactate dehydrogenase	Ldhb	-1.1615	0.00117282
Q6P8P8	Pulmonary surfactant-associated protein C	Sftpc	3.1878	0.000374632			P01654	Ig kappa chain V-III region PC 2880/PC 1229;Ig kappa chain V-III region PC 7132;Ig kappa chain V-III region MOPC 70	Igkv3-2	-1.16421	0.0496727
O55142	60S ribosomal protein L35a	Rpl35a	3.16621	0.00536375			Q8VE88	Protein FAM114A2	Fam114a2	-1.17019	0.00929159
Q99K85	Phosphoserine aminotransferase	Psat1	3.16013	0.000338785			Q64695	Endothelial protein C receptor	Procr	-1.17695	0.0145104
Q9QXS1	Plectin	Plec	3.14961	2.50791e-05			P97821	Dipeptidyl peptidase 1;Dipeptidyl peptidase 1 exclusion domain chain;Dipeptidyl peptidase 1 heavy chain;Dipeptidyl peptidase 1 light chain	Ctsc	-1.18528	0.00138015
Q91VR8	Protein BRICK1	Brk1	3.10396	0.0010121			P24549	Retinal dehydrogenase 1	Aldh1a1	-1.18656	0.000734542
A0A140LHA2	Mitotic checkpoint protein BUB3	Bub3	3.0913	0.00036606			Q9EPJ9	ADP-ribosylation factor GTPase-activating protein 1	Arfgap1	-1.18998	0.0175729
A0A3Q4EH04	Serine/arginine-rich splicing factor 7	Srsf7	3.06864	0.00136882			Q9DBG5	Perilipin-3	Plin3	-1.19557	0.00134202
Q8C0Z1	Protein ITFG3	Itfg3	3.05575	0.000878624			Q8R121	Protein Z-dependent protease inhibitor	Serpina10	-1.20155	0.00423881
Q3UGN9	Signal transducing adapter molecule 1	Stam	3.04643	0.000823002			P01679	Ig kappa chain V-VI region J539;Ig kappa chain V-VI region SAPC 10;Ig kappa chain V-VI region TEPC 601/TEPC 191;Ig kappa chain V-VI region XRPC 24;Ig kappa chain V-VI region XRPC 44	Igkv4-86	-1.20733	0.0246576
Q8VDP3	Protein-methionine sulfoxide oxidase MICAL1	Mical1	3.00968	0.000462952			Q6VH22	Intraflagellar transport protein 172 homolog	Ift172	-1.20947	0.0127308
P30275	Creatine kinase U-type, mitochondrial	Ckmt1	3.00852	0.001464			Q80UG2	Plexin-A4	Plxna4	-1.21033	0.007007
P39876	Metalloproteinase inhibitor 3	Timp3	2.97285	0.000878624			O09159	Lysosomal alpha-mannosidase	Man2b1	-1.21185	0.0401842
Q9Z2X1	Heterogeneous nuclear ribonucleoprotein F;Heterogeneous nuclear ribonucleoprotein F, N-terminally processed	Hnrnpf	2.95784	0.000712373			Q64726	Zinc-alpha-2-glycoprotein	Azgp1	-1.21287	0.00362201
F7BWT7	Tetraspanin-15	Tspan15	2.95432	0.000106537			A0A0R4J038	Kininogen-1;Kininogen-1 heavy chain;Bradykinin;Kininogen-1 light chain	Kng1	-1.21293	0.00311631
E9PX59	Sterile alpha motif domain-containing protein 9-like	Samd9l	2.93592	0.000131897			P18181	CD48 antigen	Cd48	-1.21307	0.0392919
Q9WV91	Prostaglandin F2 receptor negative regulator	Ptgfrn	2.92198	0.00115506			A0A140T8P2	Ig kappa chain V-V region MOPC 21	Igkv6-29	-1.21737	0.0469638
B2RUP2	Protein unc-13 homolog D	Unc13d	2.91657	1.7513e-05			Q9QXC1	Fetuin-B	Fetub	-1.21769	0.00205038
A0A494BBP6	Cytosolic purine 5-nucleotidase	Nt5c2	2.87988	0.00117529			Q9DD23	Ly6/PLAUR domain-containing protein 2	Lypd2	-1.22103	0.0220123
Q02248	Catenin beta-1	Ctnnb1	2.85658	9.89926e-07			A0A0B4J1J7	NA	Ighv1-82	-1.22343	0.0110171
P51910	Apolipoprotein D	Apod	2.85347	0.00200347			Q03265	ATP synthase subunit alpha, mitochondrial;ATP synthase subunit alpha	Atp5a1	-1.22449	0.00912628
Q9DBR7	Protein phosphatase 1 regulatory subunit 12A	Ppp1r12a	2.84376	0.00827086			Q91V04	Translocating chain-associated membrane protein 1	Tram1	-1.22481	0.0386388
P35802	Neuronal membrane glycoprotein M6-a	Gpm6a	2.84096	7.54413e-05			E9QNW6	Platelet-activating factor acetylhydrolase 2, cytoplasmic	Pafah2	-1.22492	0.00147693
Q921W0	Charged multivesicular body protein 1a	Chmp1a	2.83777	0.00190951			A0A075B5S2	Ig heavy chain V region M511;Ig heavy chain V region HPCG14;Ig heavy chain V region HPCM6;Ig heavy chain V region H8;Ig heavy chain V regions TEPC 15/S107/HPCM1/HPCM2/HPCM3	Ighv7-1	-1.22632	0.0194303
B8JK39	Integrin alpha-9	Itga9	2.83005	0.00159448			Q9CZR4	CKLF-like MARVEL transmembrane domain-containing protein 8	Cmtm8	-1.2315	0.0313977
P54818	Galactocerebrosidase	Galc	2.82783	0.000309252			P19324	Serpin H1	Serpinh1	-1.23257	0.0192414
Q8BPM0	Disheveled-associated activator of morphogenesis 1	Daam1	2.81797	0.000546889			Q9R0E2	Procollagen-lysine,2-oxoglutarate 5-dioxygenase 1	Plod1	-1.23473	0.0081414
H7BWY4	Disks large homolog 1	Dlg1	2.80288	0.0180804			P52196	Thiosulfate sulfurtransferase	Tst	-1.23868	0.036485
P63163	Small nuclear ribonucleoprotein-associated protein N;Small nuclear ribonucleoprotein-associated protein B	Snrpn;Snrpb	2.80121	0.00366662			Q91XL1	NA	Lrg1	-1.2411	0.0105036
P70663	SPARC-like protein 1	Sparcl1	2.79655	0.000158646			A0A075B5K6	Ig kappa chain V-II region 17S29.1	Igkv2-109	-1.24121	0.00825998
Q8R2S8	CD177 antigen	Cd177	2.79045	0.000930265			P35276	Ras-related protein Rab-3D	Rab3d	-1.24177	0.00367074
Q8VCC9	Spondin-1	Spon1	2.78272	0.000781007			Q08189	Protein-glutamine gamma-glutamyltransferase E;Protein-glutamine gamma-glutamyltransferase E 50 kDa catalytic chain;Protein-glutamine gamma-glutamyltransferase E 27 kDa non-catalytic chain	Tgm3	-1.24543	0.0172933
D3YUE2	Procollagen C-endopeptidase enhancer 1	Pcolce	2.77304	0.000911238			A0A0R4J0I1	NA	NA	-1.24874	0.00333314
Q9R0D8	WD repeat-containing protein 54	Wdr54	2.74447	0.00218959			Q9QXT1	Dual adapter for phosphotyrosine and 3-phosphotyrosine and 3-phosphoinositide	Dapp1	-1.24999	0.0135792
Q61024	Asparagine synthetase [glutamine-hydrolyzing]	Asns	2.74411	7.93666e-05			A0A0B4J1J5	NA	Ighv9-3	-1.25028	0.00472875
P20352	Tissue factor	F3	2.73523	1.37454e-05			Q9R0L6	Pericentriolar material 1 protein	Pcm1	-1.25169	0.0354623
Q7TPV4	Myb-binding protein 1A	Mybbp1a	2.7301	0.029139			Q01279	Epidermal growth factor receptor	Egfr	-1.25197	0.00630392
Q99PV0	Pre-mRNA-processing-splicing factor 8	Prpf8	2.69387	0.0039613			Q9CQI1	Pulmonary surfactant-associated protein A	Sftpa1	-1.25301	0.000586904
E9Q8Z5	Catenin delta-1	Ctnnd1	2.68717	6.69987e-06			P49182	Heparin cofactor 2	Serpind1	-1.25915	0.00306135
H3BJU7	Rho guanine nucleotide exchange factor 2	Arhgef2	2.66252	0.000390091			O54724	Polymerase I and transcript release factor	Ptrf	-1.25962	0.00174221
A2A863	Integrin beta-4;Integrin beta	Itgb4	2.65333	0.000478885			Q9R098	Hepatocyte growth factor activator;Hepatocyte growth factor activator short chain;Hepatocyte growth factor activator long chain	Hgfac	-1.26081	0.0184573
P83741	Serine/threonine-protein kinase WNK1	Wnk1	2.64886	0.000823002			A0A140T8P5	NA	NA	-1.26253	0.0215638
O88325	NA	Naglu	2.6374	0.00377523			E9Q616	NA	Ahnak	-1.2635	0.000407039
Q8BGV3	Tumor-associated calcium signal transducer 2	Tacstd2	2.59292	4.55293e-05			P06797	Cathepsin L1;Cathepsin L1 heavy chain;Cathepsin L1 light chain	Ctsl	-1.26478	0.00182248
Q3UKC1	Tax1-binding protein 1 homolog	Tax1bp1	2.58196	0.00165624			Q9JHI5	Isovaleryl-CoA dehydrogenase, mitochondrial	Ivd	-1.26555	0.0354623
P48722	Heat shock 70 kDa protein 4L	Hspa4l	2.55993	1.80454e-05			Q9WV55	Vesicle-associated membrane protein-associated protein A	Vapa	-1.26923	0.00835628
Q8R3G9	Tetraspanin-8	Tspan8	2.55535	0.000160817			P07724	Serum albumin	Alb	-1.26947	0.0013856
Q8VD65	Phosphoinositide 3-kinase regulatory subunit 4	Pik3r4	2.5538	0.00189072			F7BAE9	NA	Trf	-1.27102	0.0125012
Q60963	Platelet-activating factor acetylhydrolase	Pla2g7	2.54546	0.00205426			Q9CQI6	Coactosin-like protein	Cotl1	-1.27119	0.00172403
Q99PP9	Tripartite motif-containing protein 16	Trim16	2.54009	3.13919e-05			Q99P72	Reticulon-4	Rtn4	-1.27321	0.00271175
Q923U0	TOM1-like protein 1	Tom1l1	2.52557	0.00104924			A0A140T8M0	Ig kappa chain V-II region 26-10	Igkv1-110;Igkv1-99;Igkv1-115;Igkv1-35	-1.27478	0.00294329
O88593	Peptidoglycan recognition protein 1	Pglyrp1	2.52388	0.000944667			A0A075B5V6	NA	Ighv1-42	-1.28099	0.00110143
Q5EBP8	Heterogeneous nuclear ribonucleoprotein A1;Heterogeneous nuclear ribonucleoprotein A1, N-terminally processed	Hnrnpa1	2.52264	0.00553302			Q91X52	L-xylulose reductase	Dcxr	-1.28283	0.00864102
A0A338P6B4	DNA-directed RNA polymerases I, II, and III subunit RPABC3	Polr2h	2.51975	0.000408744			Q9DAM7	Transmembrane protein 263	Tmem263	-1.28376	0.0396126
Q921K2	Poly [ADP-ribose] polymerase 1	Parp1	2.51775	0.00104924			O35129	Prohibitin-2	Phb2	-1.28561	0.0281989
A0A0G2JDX4	Tetraspanin;Tetraspanin-2	Tspan2	2.49723	9.39485e-05			Q8BM72	Heat shock 70 kDa protein 13	Hspa13	-1.2948	0.0544974
P29351	Tyrosine-protein phosphatase non-receptor type 6	Ptpn6	2.49259	0.0156814			P18528	Ig heavy chain V region 6.96	NA	-1.29807	0.00853784
F6XC25	Coiled-coil and C2 domain-containing protein 1B	Cc2d1b	2.49038	0.00136526			B1ASE2	ATP synthase subunit d, mitochondrial	Atp5h	-1.2982	0.0430891
K4DI77	WD repeat-containing protein 81	Wdr81	2.48876	0.0228326			A0A0B4J1I9	Ig kappa chain V-VI region NQ2-6.1	Igkv4-55	-1.30717	0.0374215
P24547	Inosine-5-monophosphate dehydrogenase 2	Impdh2	2.48361	0.000873283			Q3V1M1	Immunoglobulin superfamily member 10	Igsf10	-1.3074	0.00321965
A2A5R2	Brefeldin A-inhibited guanine nucleotide-exchange protein 2	Arfgef2	2.48212	0.00430009			Q9DBB8	Trans-1,2-dihydrobenzene-1,2-diol dehydrogenase	Dhdh	-1.30744	0.0427877
Q8CIB5	Fermitin family homolog 2	Fermt2	2.48003	3.14807e-05			P97797	Tyrosine-protein phosphatase non-receptor type substrate 1	Sirpa	-1.3129	0.019523
Q3UMA3	Hepatocyte growth factor-regulated tyrosine kinase substrate	Hgs	2.45444	0.000639274			Q9DAI2	Intraflagellar transport protein 22 homolog	Ift22	-1.31496	0.0236805
Q9CX00	IST1 homolog	Ist1	2.44456	1.65818e-05			P01642	Ig kappa chain V-V region L7	Gm10881	-1.31665	0.0205788
Q99KP6	Pre-mRNA-processing factor 19	Prpf19	2.44167	0.0314005			A0A0B4J1J6	NA	Ighv10-1	-1.32187	0.0012615
A0A1L1SU40	NA	NA	2.43807	0.000247918			G5E8B1	Tyrosine-protein phosphatase non-receptor type 13	Ptpn13	-1.32188	0.00461596
Q80UK0	SEC14 domain and spectrin repeat-containing protein 1	Sestd1	2.42999	0.000249941			Q61730	Interleukin-1 receptor accessory protein	Il1rap	-1.32343	0.00412257
O35286	Pre-mRNA-splicing factor ATP-dependent RNA helicase DHX15	Dhx15	2.42431	0.0141646			A0A0B4J1I4	NA	Igkv4-72	-1.32417	0.00412257
F8WI14	NA	Ecm1	2.42082	2.54493e-05			Q78XF5	Oligosaccharyltransferase complex subunit OSTC	Ostc	-1.3268	0.0324254
Q8C129	Leucyl-cystinyl aminopeptidase	Lnpep	2.40403	0.000930265			P08228	Superoxide dismutase [Cu-Zn]	Sod1	-1.32778	0.00199168
Q9D7S9	Charged multivesicular body protein 5	Chmp5	2.38395	0.00195519			D3YWS7	Fucose mutarotase	Fuom	-1.33137	0.0267323
Q8VC88	Grancalcin	Gca	2.37281	0.000131897			A0A075B5J9	NA	Igkv17-127;Igkv17-121	-1.3315	0.00546265
G5E8J3	WD repeat-containing protein 11	Wdr11	2.37233	9.77918e-05			P14576	Signal recognition particle 54 kDa protein	Srp54;Srp54c	-1.33293	0.00997039
Q64514	Tripeptidyl-peptidase 2	Tpp2	2.36301	0.00208157			A0A2K6EDK8	Dipeptidase 2	Dpep2	-1.33352	0.0188273
Q9R118	Serine protease HTRA1	Htra1	2.3552	4.98006e-05			Q8BPB5	EGF-containing fibulin-like extracellular matrix protein 1	Efemp1	-1.33596	0.00219978
P35550	rRNA 2-O-methyltransferase fibrillarin	Fbl	2.35042	0.00414583			P42125	Enoyl-CoA delta isomerase 1, mitochondrial	Eci1	-1.33622	0.0525338
P09405	Nucleolin	Ncl	2.3349	0.00488002			Q921I1	Serotransferrin	Tf	-1.33902	0.00145153
Q9EQG9	Collagen type IV alpha-3-binding protein	Col4a3bp	2.31846	0.000382071			A0A075B5M4	NA	Igkv4-57-1	-1.34152	0.038069
Q8BGJ5	Polypyrimidine tract-binding protein 1	Ptbp1	2.31477	0.000439234			P12265	Beta-glucuronidase	Gusb	-1.34268	0.00186749
Q8VCK3	Tubulin gamma-2 chain	Tubg2	2.31191	0.0216114			F6TFN2	NA	Lmo7	-1.34591	0.0132355
D3YYD0	Olfactomedin-4	Olfm4	2.30485	0.0160615			A0A1D5RLA6	Kinesin-like protein;Kinesin-like protein KIF28P	Gm1305;Kif28p	-1.35094	0.0494931
Q3UHC2	Leucine-rich repeat serine/threonine-protein kinase 1	Lrrk1	2.30113	0.00102039			O35704	Serine palmitoyltransferase 1	Sptlc1	-1.35298	0.00621467
Q922W6	Stromelysin-1;Stromelysin-2	Mmp3;Mmp10	2.29165	0.00553302			Q3TZZ7	Extended synaptotagmin-2	Esyt2	-1.35334	0.0129526
Q99KR3	Beta-lactamase-like protein 2	Lactb2	2.28053	0.00284878			Q64343	ATP-binding cassette sub-family G member 1	Abcg1	-1.35376	0.0457542
Q60972	Histone-binding protein RBBP4	Rbbp4	2.26816	0.00606147			A0A494BAJ6	ADP-ribosylation factor-like protein 3	Arl3	-1.35562	0.000245883
Q9CZ04	COP9 signalosome complex subunit 7a	Cops7a	2.26731	0.000937849			A2A9I0	Golgi SNAP receptor complex member 2	Gosr2	-1.35897	0.0251771
E9PUM5	NA	Gm4788	2.25731	0.00219114			Q00898	Alpha-1-antitrypsin 1-5	Serpina1e	-1.36008	0.00160911
A0A0R4J0E9	Feline leukemia virus subgroup C receptor-related protein 2	Flvcr2	2.25004	0.00221587			A0A1L1SR19	Intraflagellar transport protein 46 homolog	Ift46	-1.36131	0.00428946
Q9CQX5	Claudin domain-containing protein 1	Cldnd1	2.24306	0.0397217			Q61599	Rho GDP-dissociation inhibitor 2	Arhgdib	-1.36232	0.00210441
B2RQ71	NA	Dip2c	2.24141	0.000258896			A0A140T8M5	NA	NA	-1.36411	0.00457139
Q9JIZ9	Phospholipid scramblase 3	Plscr3	2.24089	0.00144722			P81117	Nucleobindin-2;Nesfatin-1	Nucb2	-1.36762	0.00653099
Q6ZPE2	Myotubularin-related protein 5	Sbf1	2.23966	0.000349959			A0A140T8N0	Ig kappa chain V-V region MOPC 41	Gm5571	-1.37009	0.000674484
Q8K1A6	Coiled-coil and C2 domain-containing protein 1A	Cc2d1a	2.23625	1.37454e-05			E9PUD2	Dynamin-1-like protein	Dnm1l	-1.37498	0.00133198
P51830	Adenylate cyclase type 9	Adcy9	2.23383	0.0187605			Q8R2Y8	Peptidyl-tRNA hydrolase 2, mitochondrial	Ptrh2	-1.37717	0.0255815
Q80X90	Filamin-B	Flnb	2.22857	0.0185095			Q8CDM8	Protein FAM160B1	Fam160b1	-1.37902	0.0454077
D3YUY3	Phosphatidylinositol 4-phosphate 5-kinase type-1 alpha	Pip5k1a	2.21588	0.00342917			Q91VB8	Hemoglobin subunit alpha	haemaglobin alpha 2;Hba	-1.38941	0.00782281
A0A087WQS2	Basic leucine zipper and W2 domain-containing protein 1	Bzw1	2.21159	0.00044484			A0A075B5Q9	Ig heavy chain V region 5-84	Ighv5-15;Ighv5-12	-1.39182	0.00131922
P05366	Serum amyloid A-1 protein	Saa1	2.20768	0.0169298			D3Z5G7	Carboxylic ester hydrolase	Ces1b	-1.40013	0.0043351
Q8K2Q7	BRO1 domain-containing protein BROX	Brox	2.20675	2.54493e-05			G3X9Y5	Ubiquitin conjugation factor E4 A	Ube4a	-1.4061	0.0461818
Q8BHJ6	Serine incorporator 5	Serinc5	2.20421	0.0208948			A2AW86	Lymphocyte antigen 75	Ly75	-1.41684	0.00405364
D3YXP6	Phosphomevalonate kinase	Pmvk	2.19556	0.000871474			E0CYM1	Filamin A-interacting protein 1-like	Filip1l	-1.42277	0.0117737
P53995	Anaphase-promoting complex subunit 1	Anapc1	2.1841	0.0504514			A0A0R4J0X5	NA	NA	-1.42576	0.00173781
A0A067XG53	Peripheral plasma membrane protein CASK	Cask	2.17483	0.028326			P47877	Insulin-like growth factor-binding protein 2	Igfbp2	-1.42582	0.0264472
Q8CHW4	Translation initiation factor eIF-2B subunit epsilon	Eif2b5	2.17365	0.00121581			A0A0B4J1H6	Ig kappa chain V-II region 7S34.1	Igkv2-137	-1.42659	0.0135009
Q8K2I1	Protein farnesyltransferase subunit beta	Fntb	2.15616	0.0384396			Q61646	Haptoglobin;Haptoglobin alpha chain;Haptoglobin beta chain	Hp	-1.42733	0.0023189
A2RT67	DENN domain-containing protein 3	Dennd3	2.15368	2.84575e-05			E9Q800	MICOS complex subunit Mic60	Immt	-1.42886	0.047471
O35598	Disintegrin and metalloproteinase domain-containing protein 10	Adam10	2.14972	1.37454e-05			Q91X72	Hemopexin	Hpx	-1.42988	0.00203125
Q62172	RalA-binding protein 1	Ralbp1	2.14547	0.0169298			Q9DBS1	Transmembrane protein 43	Tmem43	-1.43346	0.015585
Q8R0W0	Epiplakin	Eppk1	2.13816	0.000276419			A0A5F8MPV5	Outer dense fiber protein 3B	Odf3b	-1.43357	0.0354623
K3W4L0	Unconventional myosin-XVIIIa	Myo18a	2.12574	0.0052363			P63011	Ras-related protein Rab-3A	Rab3a	-1.43781	0.00033469
Q6A0D4	Raftlin	Rftn1	2.11114	0.0397217			Q9EPT5	Solute carrier organic anion transporter family member 2A1	Slco2a1	-1.44026	0.00548259
Q925F2	Endothelial cell-selective adhesion molecule	Esam	2.11105	0.00060577			P09581	Macrophage colony-stimulating factor 1 receptor	Csf1r	-1.44079	0.000505406
Q8BGT6	MICAL-like protein 1	Micall1	2.11001	0.0006979			Q640N2	ADP-ribosylation factor-like protein 13B	Arl13b	-1.44146	0.0152593
A0A0R4J1D0	Copine-2	Cpne2	2.10924	0.0265203			A0A140T8N5	NA	NA	-1.44155	0.00284878
Q8K094	NA	Pvr	2.1044	0.000390091			Q921T2	Torsin-1A-interacting protein 1	Tor1aip1	-1.445	0.0287501
P70268	Serine/threonine-protein kinase N1	Pkn1	2.10343	4.34924e-05			A0A075B5T6	NA	Ighv10-3	-1.44869	0.00612353
P08122	Collagen alpha-2(IV) chain;Canstatin	Col4a2	2.09185	0.00219114			G5E8R3	Pyruvate carboxylase;Pyruvate carboxylase, mitochondrial	Pcx;Pc	-1.45321	0.00583554
Q9QZI9	Serine incorporator 3	Serinc3	2.07475	0.0479943			Q8BGD4	Solute carrier organic anion transporter family member 4C1	Slco4c1	-1.45698	0.00172105
Q62318	Transcription intermediary factor 1-beta	Trim28	2.05966	0.00900468			Q06770	Corticosteroid-binding globulin	Serpina6	-1.45859	0.00198951
Q8R502	Volume-regulated anion channel subunit LRRC8C	Lrrc8c	2.0571	0.00145153			A0A3B2W3S4	NA	1700010I14Rik	-1.4605	0.0063779
Q07235	Glia-derived nexin	Serpine2	2.05668	0.0136589			Q920H1	Secretoglobin family 3A member 2	Scgb3a2	-1.47172	0.000309091
Q68FE6	Protein FAM65A	Fam65a	2.05632	0.00159857			Q9D9V4	Radial spoke head protein 9 homolog	Rsph9	-1.47565	0.00243603
Q5FWI3	Transmembrane protein 2	Tmem2	2.05132	0.020464			Q06318	Uteroglobin	Scgb1a1	-1.47713	0.00086181
A0A494B923	Bifunctional 3-phosphoadenosine 5-phosphosulfate synthase 2;Sulfate adenylyltransferase;Adenylyl-sulfate kinase	Papss2	2.04887	0.0040189			E9PV38	Carboxylic ester hydrolase;Acylcarnitine hydrolase;Carboxylesterase 5A	Ces2g;Ces2f;Ces2b;Ces2c;Ces5a	-1.48016	0.0107599
E9Q852	Afadin	Mllt4	2.0468	0.00190951			P01837	Ig kappa chain C region	NA	-1.4838	0.000636267
Q91X83	S-adenosylmethionine synthase isoform type-1	Mat1a	2.02824	0.000467689			P23953	Carboxylesterase 1C	Ces1c	-1.48903	0.0012553
E9Q3Z5	Supervillin	Svil	2.02802	0.000944496			Q8R2K3	Single-stranded DNA-binding protein;Single-stranded DNA-binding protein, mitochondrial	Ssbp1	-1.49251	0.01613
A2AFJ1	Histone-binding protein RBBP7	Rbbp7	2.02529	0.00619338			A0A140T8M3	NA	NA	-1.50343	0.0500735
Q8CEZ4	Uncharacterized protein C2orf54 homolog	NA	2.02223	0.00446426			O89020	Afamin	Afm	-1.50878	0.00261185
P17156	Heat shock-related 70 kDa protein 2	Hspa2	2.01867	0.0187685			Q9R111	Guanine deaminase	Gda	-1.50956	0.00100298
Q3TCH7	Cullin-4A	Cul4a	2.01746	0.00237412			P70158	Acid sphingomyelinase-like phosphodiesterase 3a	Smpdl3a	-1.51235	0.00166131
E9QM38	Solute carrier family 12 member 2	Slc12a2	2.01426	0.000389392			J3QMM7	ATP-dependent (S)-NAD(P)H-hydrate dehydratase	Carkd	-1.51454	0.000589973
O55026	Ectonucleoside triphosphate diphosphohydrolase 2	Entpd2	2.00692	0.00489975			A0A075B5L7	NA	Igkv4-80	-1.52368	0.00352954
Q9CR26	Vacuolar protein sorting-associated protein VTA1 homolog	Vta1	2.00637	0.000102648			P01635	Ig kappa chain V-V region K2	NA	-1.52398	0.000977977
P09055	Integrin beta-1	Itgb1	2.00411	2.94458e-05			Q99LP8	Protein YIPF2	Yipf2	-1.52538	0.009546
Q8C166	Copine-1	Cpne1	2.00049	0.00184436			A8DUK4	Hemoglobin subunit beta-1	Hbbt1;Hbb-b1;Hbb-bs	-1.52901	0.0013856
P97792	Coxsackievirus and adenovirus receptor homolog	Cxadr	1.99711	2.39757e-05			Q5SSW2	Proteasome activator complex subunit 4	Psme4	-1.53092	0.023098
A0A5F8MPF6	Rho guanine nucleotide exchange factor 18	Arhgef18	1.99464	0.0037876			P47857	ATP-dependent 6-phosphofructokinase, muscle type	Pfkm	-1.53391	0.00150375
Q810B6	Rabankyrin-5	Ankfy1	1.99302	0.000100479			Q5F201	Cilia- and flagella-associated protein 52	Cfap52	-1.53627	0.0522063
D3YVM2	Transmembrane protein 59	Tmem59	1.99037	0.0243693			A0A075B5K0	NA	Igkv14-126	-1.54087	0.00113137
P26231	Catenin alpha-1	Ctnna1	1.99003	5.63958e-05			Q99KF1	Transmembrane emp24 domain-containing protein 9	Tmed9	-1.54097	0.00214908
Q91W10	Zinc transporter ZIP8	Slc39a8	1.9898	0.00192859			P03977	Ig kappa chain V-III region 50S10.1	NA	-1.546	0.00323979
A0A1B0GT40	Mitochondrial peptide methionine sulfoxide reductase	Msra	1.98275	0.000725668			A0A1W2P711	Melanoma inhibitory activity protein 2	Mia2;Ctage5	-1.54981	0.0244308
Q9ER72	Cysteine--tRNA ligase, cytoplasmic	Cars	1.97532	0.0220167			Q9CPN9	NA	2210010C04Rik	-1.55138	0.00133148
A0A1L1SS10	Kelch-like ECH-associated protein 1	Keap1	1.9744	0.0123903			A2AUK7	Band 4.1-like protein 1	Epb4.1l1;Epb41l1	-1.55447	0.0430891
G3X9K3	Brefeldin A-inhibited guanine nucleotide-exchange protein 1	Arfgef1	1.96711	0.00328911			Q60590	Alpha-1-acid glycoprotein 1	Orm1	-1.55512	0.00240377
P27546	Microtubule-associated protein 4	Map4	1.96603	0.00231114			Q31093	NA	H2-M3	-1.55659	0.000786241
Q9D7Z6	Calcium-activated chloride channel regulator 1	Clca1	1.9648	0.0150798			Q9EQ08	NA	Sgsh	-1.56332	0.0192262
Q99L60	V-type proton ATPase subunit C 2	Atp6v1c2	1.96447	0.000183828			A2AC29	3-beta-hydroxysteroid-Delta(8),Delta(7)-isomerase	Ebp	-1.56456	0.00412869
Q62419	Endophilin-A2	Sh3gl1	1.96416	0.00159448			Q8C1Y8	Vacuolar fusion protein CCZ1 homolog	Ccz1	-1.56471	0.00645203
O35640	Annexin A8;Annexin	Anxa8	1.96337	0.00462604			Q9ES97	Reticulon-3	Rtn3	-1.56653	0.00113137
Q62151	Advanced glycosylation end product-specific receptor	Ager	1.96296	0.000116317			Q64345	Interferon-induced protein with tetratricopeptide repeats 3	Ifit3;I830012O16Rik	-1.56667	0.0437115
Q9D7F7	Charged multivesicular body protein 4c	Chmp4c	1.96192	1.80768e-05			A0A0G2JE99	Ig lambda-1 chain C region	NA	-1.57057	0.00119437
B7ZNR9	Mitogen-activated protein kinase kinase kinase kinase 4	Map4k4	1.96093	0.000923743			O88668	Protein CREG1	Creg1	-1.57074	0.00151751
H7BWY5	Poly [ADP-ribose] polymerase 9	Parp9	1.95658	0.00036213			Q9CPN7	NA	1810009J06Rik;Gm2663	-1.57272	0.00147693
Q91VM3	WD repeat domain phosphoinositide-interacting protein 4	Wdr45	1.95463	0.00230124			Q9CQU0	Thioredoxin domain-containing protein 12	Txndc12	-1.57752	0.0106828
Q9D4H1	Exocyst complex component 2	Exoc2	1.95197	0.0397399			Q9D952	Envoplakin	Evpl	-1.57753	0.00227883
P98083	SHC-transforming protein 1	Shc1	1.94579	0.000177694			F8WIP8	Osteopontin	Spp1	-1.57814	0.00173929
Q9DCD6	Gamma-aminobutyric acid receptor-associated protein;Gamma-aminobutyric acid receptor-associated protein-like 1	Gabarap;Gabarapl1	1.93927	0.0289926			Q3TDN2	FAS-associated factor 2	Faf2	-1.57927	0.0166115
Q8K0M3	Vinexin	Sorbs3	1.93868	0.0039835			Q9D3D9	ATP synthase subunit delta, mitochondrial	Atp5d	-1.59087	0.0206196
Q8BR63	Protein FAM177A1	Fam177a1	1.93809	0.0111824			Q792Z1	NA	Try10	-1.59353	0.00143351
R4H4V1	N-terminal kinase-like protein	Scyl1	1.93763	0.0174342			A0A286YCT4	Translocon-associated protein subunit alpha	Ssr1	-1.59452	0.00753307
E9PX70	Collagen alpha-1(XII) chain	Col12a1	1.93506	0.00205828			Q91WD0	Protein GPR108	Gpr108	-1.59822	0.0132354
D3Z645	Vacuolar protein sorting-associated protein 29	Vps29	1.93502	0.0123903			Q9CXE7	Transmembrane emp24 domain-containing protein 5	Tmed5	-1.6013	0.0158839
Q8CC86	Nicotinate phosphoribosyltransferase	Naprt	1.93483	0.027693			Q8R180	ERO1-like protein alpha	Ero1l	-1.60419	0.0357623
A0A0R4J268	Oncostatin-M-specific receptor subunit beta	Osmr	1.9293	0.00708216			F6SLP4	Endoplasmic reticulum-Golgi intermediate compartment protein 1	Ergic1	-1.60704	0.0281989
P35762	CD81 antigen	Cd81	1.92695	0.00166753			D3YWY5	Mth938 domain-containing protein	Aamdc	-1.6099	0.00785184
Q9QZC7	Pleckstrin homology domain-containing family B member 2	Plekhb2	1.92382	0.000249941			A0A075B5T9	NA	Ighv1-9	-1.61784	0.0119799
Q9DAY9	Nucleophosmin	Npm1	1.9235	0.000592904			Q9Z0J0	Epididymal secretory protein E1	Npc2	-1.6232	0.000462952
O35685	Nuclear migration protein nudC	Nudc	1.92329	0.000441271			Q8BYW9	EGF domain-specific O-linked N-acetylglucosamine transferase	Eogt	-1.6242	0.0189301
P35456	Urokinase plasminogen activator surface receptor	Plaur	1.92275	0.0223833			P27612	Phospholipase A-2-activating protein	Plaa	-1.62559	0.000629955
Q9Z2C5	Myotubularin	Mtm1	1.91596	0.000599175			Q9D1D4	Transmembrane emp24 domain-containing protein 10	Tmed10	-1.62938	0.000510391
D3Z061	Ubiquitin-like modifier-activating enzyme 6	Uba6	1.91381	0.00218959			Q99KP3	Lambda-crystallin homolog	Cryl1	-1.63024	0.0401842
Q02105	Complement C1q subcomponent subunit C	C1qc	1.91357	0.0428999			A0A0B4J1I1	NA	Igkv16-104	-1.63257	0.000485556
Q9QYJ0	DnaJ homolog subfamily A member 2	Dnaja2	1.91195	4.34924e-05			Q8VCW8	Acyl-CoA synthetase family member 2, mitochondrial	Acsf2	-1.63858	0.0119799
D3YYU9	Lipolysis-stimulated lipoprotein receptor	Lsr	1.90665	0.00541756			Q9DBX6	Cytochrome P450 2S1	Cyp2s1	-1.64367	0.00259774
O88545	COP9 signalosome complex subunit 6	Cops6	1.90314	0.00472911			E9Q1L0	NA	Vmn2r80	-1.64376	0.000823002
Q4VA93	Protein kinase C;Protein kinase C alpha type	Prkca	1.89595	0.00095834			Q9ESP1	Stromal cell-derived factor 2-like protein 1	Sdf2l1	-1.64645	0.0447487
Q91YJ2	Sorting nexin-4	Snx4	1.8853	0.00527366			Q8BH79	Anoctamin-10	Ano10	-1.6484	0.0177866
Q9CQ26	STAM-binding protein	Stambp	1.88133	0.0015057			G3X8T3	Carboxypeptidase;Lysosomal protective protein;Lysosomal protective protein 32 kDa chain;Lysosomal protective protein 20 kDa chain	Ctsa	-1.65177	0.000439234
Q9Z2M6	Ubiquitin-like protein 3	Ubl3	1.86998	0.000596434			D3YYE1	Acidic leucine-rich nuclear phosphoprotein 32 family member A	Anp32a	-1.65669	0.0244572
A0A0N4SVL9	Serine/threonine-protein phosphatase 6 catalytic subunit;Serine/threonine-protein phosphatase 6 catalytic subunit, N-terminally processed	Ppp6c	1.86323	0.00134255			Q9CPX4	Ferritin;Ferritin light chain 1;Ferritin light chain 2	Ftl1;Ftl2	-1.66094	0.000911238
Q9JKX6	ADP-sugar pyrophosphatase	Nudt5	1.86317	0.000492739			Q9WUD0	Cytochrome P450 2B10	Cyp2b10	-1.6618	0.000748438
Q8BFY6	Peflin	Pef1	1.85824	0.000179358			A0A140T8P9	Ig kappa chain V-V region L6;Ig kappa chain V-V region T1	NA	-1.66375	0.00132047
Q9QY23	Plakophilin-3	Pkp3	1.84716	0.00824523			A0A075B5P3	Ig gamma-2B chain C region	Ighg2b;Igh-3	-1.66842	0.000441271
G5E829	Plasma membrane calcium-transporting ATPase 1	Atp2b1	1.84524	4.34924e-05			Q9R0Q3	Transmembrane emp24 domain-containing protein 2	Tmed2	-1.6691	0.00111991
Q80UW5	Serine/threonine-protein kinase MRCK gamma	Cdc42bpg	1.84507	0.0014069			O89001	Carboxypeptidase D	Cpd	-1.67158	0.0166387
Q3TYE1	Casein kinase I isoform delta;Casein kinase I isoform epsilon	Csnk1e;Csnk1d	1.84238	0.0120699			P07309	Transthyretin	Ttr	-1.67823	0.000258896
Q8CI15	Sphingosine kinase 1	Sphk1	1.84183	0.00248154			A0A075B5V5	NA	Ighv1-39	-1.67893	0.000808083
Q8JZN2	Cold shock domain-containing protein E1	Csde1	1.8396	0.00178349			Q8BYU6	Torsin-1A-interacting protein 2	Tor1aip2	-1.67961	0.0212465
Q8BYA0	Tubulin-specific chaperone D	Tbcd	1.83893	0.000513436			Q8BMK4	Cytoskeleton-associated protein 4	Ckap4	-1.68411	0.0264472
Q9CQ73	NA	Pkp2	1.83792	0.000193133			A0A075B5R7	NA	Ighv14-2	-1.68959	0.00121185
Q9JIS8	Solute carrier family 12 member 4	Slc12a4	1.82647	0.0131512			Q91VF2	Histamine N-methyltransferase	Hnmt	-1.69455	0.00149833
Q8R420	ATP-binding cassette sub-family A member 3	Abca3	1.82604	4.34924e-05			P16015	Carbonic anhydrase 3	Ca3	-1.69515	0.021602
Q8VBV7	COP9 signalosome complex subunit 8	Cops8	1.82575	0.0119799			Q9R097	Kunitz-type protease inhibitor 1	Spint1	-1.6962	0.00015291
Q62312	TGF-beta receptor type-2	Tgfbr2	1.82459	0.00193952			Q9D103	Interferon-induced transmembrane protein 1	Ifitm1	-1.69882	0.0126706
Q6P2B1	Transportin-3	Tnpo3	1.82087	0.031761			Q61233	Plastin-2	Lcp1	-1.69959	7.41787e-05
Q8CJG0	Protein argonaute-2	Ago2	1.8152	0.00411668			Q9DBH5	Vesicular integral-membrane protein VIP36	Lman2	-1.70484	0.00172381
Q80X95	Ras-related GTP-binding protein A;Ras-related GTP-binding protein B	Rraga;Rragb	1.81408	0.0286304			Q6P5E4	UDP-glucose:glycoprotein glucosyltransferase 1	Uggt1	-1.70529	0.00245176
Q3U1V6	Ubiquitin-conjugating enzyme E2 variant 3	Uevld	1.80547	0.00794529			A0A075B5T4	NA	Ighv1-4	-1.71073	0.000660493
P53986	Monocarboxylate transporter 1	Slc16a1	1.80286	0.00369762			Q9D0F3	Protein ERGIC-53	Lman1	-1.7108	0.0112735
Q91XD2	LIM and senescent cell antigen-like-containing domain protein 2	Lims2	1.79955	0.00877423			Q99L44	Prostasin;Prostasin light chain;Prostasin heavy chain	Prss8	-1.71107	0.000171744
Q8R3B1	1-phosphatidylinositol 4,5-bisphosphate phosphodiesterase delta-1;Phosphoinositide phospholipase C	Plcd1	1.7921	0.000485556			Q8BXQ2	GPI transamidase component PIG-T	Pigt	-1.71293	0.038427
Q9CZD3	Glycine--tRNA ligase	Gars	1.79124	0.000758032			Q3U4F0	Sideroflexin-3	Sfxn3	-1.713	0.0117745
P17426	AP-2 complex subunit alpha-1	Ap2a1	1.78839	0.000128098			Q80W22	Threonine synthase-like 2	Thnsl2	-1.71493	0.0011561
A0A0R4J079	Golgi resident protein GCP60	Acbd3	1.78619	0.0470846			Q62178	Semaphorin-4A	Sema4a	-1.71544	0.00880174
Q8K1R7	Serine/threonine-protein kinase Nek9	Nek9	1.781	0.00685019			P07758	Alpha-1-antitrypsin 1-1	Serpina1a	-1.71902	0.00440663
Q91YS4	NA	Klc2	1.77812	0.0052261			A0A087WSM1	Islet cell autoantigen 1-like protein	Ica1l	-1.7215	0.00394995
Q9CQW9	Interferon-induced transmembrane protein 3	Ifitm3	1.77254	0.000222017			Q9JKW0	ADP-ribosylation factor-like protein 6-interacting protein 1	Arl6ip1	-1.73054	0.00119795
Q61468	Mesothelin;Megakaryocyte-potentiating factor;Mesothelin, cleaved form	Msln	1.7584	0.00119418			P30412	Peptidyl-prolyl cis-trans isomerase C	Ppic	-1.73145	0.000110712
A0A0R4IZX6	AP-1 complex subunit mu-2	Ap1m2	1.74612	0.00132047			A0A075B5N3	NA	Igkv8-28	-1.73191	0.0166387
A0A140LHU0	Disintegrin and metalloproteinase domain-containing protein 9	Adam9	1.73654	0.000218375			P60060	Protein transport protein Sec61 subunit gamma	Sec61g	-1.73816	0.0136336
Q63810	Calcineurin subunit B type 1	Ppp3r1	1.73331	0.00037869			Q8BFZ9	Erlin-2	Erlin2	-1.73996	0.000333121
A0A087WRU0	NA	Tns1	1.73196	0.000181483			Q8VCH6	Delta(24)-sterol reductase	Dhcr24	-1.74099	0.028078
E9PXG9	Vacuolar protein sorting-associated protein 53 homolog	Vps53	1.73172	0.000439234			Q8C0L0	Thioredoxin-related transmembrane protein 4	Tmx4	-1.74665	0.0204347
P46467	Vacuolar protein sorting-associated protein 4B	Vps4b	1.7312	0.000110712			A0A075B5R1	NA	Ighv5-17	-1.7473	0.0249637
P35285	Ras-related protein Rab-22A	Rab22a	1.72394	0.00169322			Q91VA7	Isocitrate dehydrogenase [NAD] subunit, mitochondrial	Idh3b	-1.7475	0.0282388
Q61093	Cytochrome b-245 heavy chain	Cybb	1.72241	0.0303344			F6UIS1	Endoplasmic reticulum-Golgi intermediate compartment protein 3	Ergic3	-1.74767	0.025033
P12246	Serum amyloid P-component	Apcs	1.71901	0.0377456			P22599	Alpha-1-antitrypsin 1-2	Serpina1b	-1.75329	0.00102529
P60229	Eukaryotic translation initiation factor 3 subunit E	Eif3e	1.71791	0.00364522			Q9R0Q1	Synaptotagmin-like protein 4	Sytl4	-1.75968	0.00036606
O35343	Importin subunit alpha-3	Kpna4	1.70866	0.000725668			Q8BXA5	Cleft lip and palate transmembrane protein 1-like protein	Clptm1l	-1.76763	0.025033
Q8JZK9	Hydroxymethylglutaryl-CoA synthase, cytoplasmic	Hmgcs1	1.70842	0.0120876			Q921X9	Protein disulfide-isomerase A5	Pdia5	-1.77116	0.00645203
Q923B6	Metalloreductase STEAP4	Steap4	1.70777	0.00412869			P08113	Endoplasmin	Hsp90b1	-1.77146	0.000775494
Q8C2Q7	Heterogeneous nuclear ribonucleoprotein H;Heterogeneous nuclear ribonucleoprotein H, N-terminally processed	Hnrnph1	1.7007	0.0127258			Q8C4N0	Homocysteine-responsive endoplasmic reticulum-resident ubiquitin-like domain member 1 protein	Herpud1	-1.77483	0.0161718
A0A0R4J293	Protein-glutamine gamma-glutamyltransferase K	Tgm1	1.69915	0.000810983			Q80T23	Synaptotagmin-like protein 5	Sytl5	-1.77932	0.00584773
Q02257	Junction plakoglobin	Jup	1.69868	0.000619799			Q6ZQI3	Malectin	Mlec	-1.78245	0.00799055
A0A1B0GS41	GRB2-associated-binding protein 1	Gab1	1.69744	0.0478272			A0A075B5P4	Ig gamma-1 chain C region secreted form;Ig gamma-1 chain C region, membrane-bound form	Ighg1	-1.79008	0.000950956
A2AFQ0	E3 ubiquitin-protein ligase HUWE1	Huwe1	1.69492	0.000589973			O70165	Ficolin-1	Fcn1	-1.79117	0.0126066
Q7TMB8	Cytoplasmic FMR1-interacting protein 1	Cyfip1	1.69313	7.60547e-05			Q68FM4	Protein-tyrosine-phosphatase;Receptor-type tyrosine-protein phosphatase mu	Ptprm	-1.79309	0.0021377
Q9R1Q6	Transmembrane protein 176B	Tmem176b	1.69296	0.00202013			Q8BR70	Protein YIPF6;Protein YIPF	Yipf6	-1.79429	0.00825998
F6UND7	Non-specific protein-tyrosine kinase;Tyrosine-protein kinase HCK	Hck	1.6929	7.41787e-05			Q9ER38	Torsin-3A	Tor3a	-1.79694	0.0304104
Q80TL7	Protein MON2 homolog	Mon2	1.69185	0.00171714			Q99ME9	Nucleolar GTP-binding protein 1	Gtpbp4	-1.79753	0.019523
Q8BT60	Copine-3	Cpne3	1.69122	7.60547e-05			Q64446	Copper-transporting ATPase 2	Atp7b	-1.79944	4.34924e-05
Q7TMM9	Tubulin beta-2A chain;Tubulin beta-2B chain	Tubb2a;Tubb2b	1.68948	0.00939789			Q8C5L6	Inositol polyphosphate 5-phosphatase K	Inpp5k	-1.80009	0.0159391
A0A171KXD3	Protein arginine N-methyltransferase 1	Prmt1	1.6894	0.00336519			Q9D154	Leukocyte elastase inhibitor A	Serpinb1a	-1.8018	0.000405209
Q9EPU0	Regulator of nonsense transcripts 1	Upf1	1.68727	0.00149164			P22437	Prostaglandin G/H synthase 1	Ptgs1	-1.80182	0.00380556
Q64337	Sequestosome-1	Sqstm1	1.67786	0.00411668			Q9CQW3	Vitamin K-dependent protein Z	Proz	-1.80764	0.00912628
Q9D2Q8	Protein S100-A14	S100a14	1.6776	8.49546e-05			F6TQW2	Ig gamma-2A chain C region secreted form	Ighg2c	-1.80928	0.000381654
P63328	Serine/threonine-protein phosphatase 2B catalytic subunit alpha isoform	Ppp3ca	1.67031	0.000833898			P10649	Glutathione S-transferase Mu 1	Gstm1	-1.80993	0.000247918
Q9JMC8	Band 4.1-like protein 4B	Epb41l4b;Epb4.1l4b	1.66702	0.019814			G3X8R0	Receptor expression-enhancing protein	Reep5	-1.81151	0.00444345
Q80ZX0	NA	Sec24b	1.65945	0.000725668			Q61334	B-cell receptor-associated protein 29	Bcap29	-1.81623	0.0259037
A2A9Q2	Nardilysin	Nrd1	1.65797	0.00271348			Q8BFR5	Elongation factor Tu, mitochondrial	Tufm	-1.8182	0.0195107
A0A0J9YV30	Paxillin	Pxn	1.65606	0.0317628			Q924Z4	Ceramide synthase 2	Cers2	-1.81953	0.00768185
Q9D832	DnaJ homolog subfamily B member 4	Dnajb4	1.64824	0.01219			P42703	Leukemia inhibitory factor receptor	Lifr	-1.82394	0.00069528
Q91VH2	Sorting nexin-9	Snx9	1.64707	0.00188439			Q9Z1R9	NA	Prss1	-1.82451	0.0311445
Q8K0Q5	Rho GTPase-activating protein 18	Arhgap18	1.64323	0.0162787			Q80V26	Inositol monophosphatase 3	Impad1	-1.82597	0.000508091
Q9D7V1	SH2 domain-containing protein 4A	Sh2d4a	1.62129	0.00512847			A0A087WQF8	Kinectin	Ktn1	-1.82814	0.0299357
Q9JJN5	Carboxypeptidase N catalytic chain	Cpn1	1.61662	0.0039876			G3UZU4	NA	Gtf2i	-1.82918	0.000400718
E9QLL2	Dynamin-3	Dnm3	1.61575	0.0101981			A2AVJ7	Ribosome-binding protein 1	Rrbp1	-1.83007	0.00405364
A0A0R4J005	LIM and senescent cell antigen-like-containing domain protein 1	Lims1	1.61328	0.000823002			A0A0A6YXA5	NA	Ighv1-15	-1.83147	0.000277784
A0A494BB75	WD repeat-containing protein 26	Wdr26	1.60629	0.0246285			A0A338P7E3	NA	NA	-1.83261	0.0018572
Q6PAR5	GTPase-activating protein and VPS9 domain-containing protein 1	Gapvd1	1.60309	0.0231681			Q80Y75	DnaJ homolog subfamily B member 13	Dnajb13	-1.8368	0.00690207
A0A140LIU9	Translocator protein	Tspo	1.601	0.0455355			Q9R1J0	Sterol-4-alpha-carboxylate 3-dehydrogenase, decarboxylating	Nsdhl	-1.8372	0.00809164
Q8R2P8	Lysine--tRNA ligase	Kars	1.59769	0.0231055			Q99LC5	Electron transfer flavoprotein subunit alpha, mitochondrial	Etfa	-1.83922	0.00945889
D3Z549	Protein numb homolog	Numb	1.59467	0.0209628			Q8BU14	Translocation protein SEC62	Sec62	-1.84151	0.0250075
Q8K0B2	Probable lysosomal cobalamin transporter	Lmbrd1	1.59439	0.0282563			Q9DCW4	Electron transfer flavoprotein subunit beta	Etfb	-1.84221	0.00321412
A0A0A6YW28	Ubiquitin carboxyl-terminal hydrolase;Ubiquitin carboxyl-terminal hydrolase 4	Usp4	1.59325	0.0116827			P97742	Carnitine O-palmitoyltransferase 1, liver isoform	Cpt1a	-1.84281	0.0113026
G3UYZ1	Immunoglobulin superfamily member 8	Igsf8	1.58827	0.00104924			Q9CQ56	Vesicle transport protein USE1	Use1	-1.84475	0.0146874
O88662	Epithelial membrane protein 2	Emp2	1.58764	0.0375123			P35821	Tyrosine-protein phosphatase non-receptor type 1	Ptpn1	-1.84697	0.0267323
A0A0A0MQN4	Ubiquitin-like modifier-activating enzyme ATG7	Atg7	1.58644	0.0163781			Q9D1Q6	Endoplasmic reticulum resident protein 44	Erp44	-1.84739	0.00088975
B7FAU9	Filamin-A	Flna	1.58623	3.99551e-05			Q9R062	Glycogenin-1	Gyg1;Gyg	-1.8518	0.0233271
O35382	Exocyst complex component 4	Exoc4	1.58028	0.0038128			A0A075B5N9	NA	Igkv3-7	-1.85842	0.00741916
Q8BVQ0	WD repeat-containing protein 61;WD repeat-containing protein 61, N-terminally processed	Wdr61	1.57468	0.0020729			Q3TBT3	Stimulator of interferon genes protein	Tmem173	-1.85859	0.0346911
A0A0N4SVP8	Eukaryotic initiation factor 4A-III;Eukaryotic initiation factor 4A-III, N-terminally processed	Eif4a3;Gm8994	1.5688	0.0024092			Q8C0M8	Dynein intermediate chain 1, axonemal	Dnai1	-1.85995	0.00362763
Q9WVC3	Caveolin-2;Caveolin	Cav2	1.56769	0.0187685			P15626	Glutathione S-transferase Mu 2	Gstm2	-1.86316	0.000178781
Q9DBK7	NA	Uba7	1.56764	0.00315807			Q9DCN2	NADH-cytochrome b5 reductase 3;NADH-cytochrome b5 reductase 3 membrane-bound form;NADH-cytochrome b5 reductase 3 soluble form;NADH-cytochrome b5 reductase	Cyb5r3	-1.86559	0.00159438
Q8BY89	Choline transporter-like protein 2	Slc44a2	1.5598	0.000158672			A0A075B5M1	NA	Igkv4-63	-1.86873	0.00444345
P10107	Annexin A1	Anxa1	1.55814	0.000346127			P49070	Calcium signal-modulating cyclophilin ligand	Camlg	-1.86916	0.0126567
P99024	Tubulin beta-5 chain	Tubb5	1.55598	0.00174221			Q9D1H7	Golgi to ER traffic protein 4 homolog	Get4	-1.86921	0.0235186
P61759	Prefoldin subunit 3	Vbp1	1.55478	0.00145928			A0A075B5T2	NA	Ighv6-3	-1.86988	0.0155533
Q5SWU9	Acetyl-CoA carboxylase 1;Biotin carboxylase	Acaca	1.55104	0.00145153			E9PYT3	Atlastin-3	Atl3	-1.87229	0.00349835
O88792	Junctional adhesion molecule A	F11r	1.54032	0.000421786			Q8BMS1	Trifunctional enzyme subunit alpha, mitochondrial;Long-chain enoyl-CoA hydratase;Long chain 3-hydroxyacyl-CoA dehydrogenase	Hadha	-1.87525	0.00529452
P97765	WW domain-binding protein 2	Wbp2	1.54012	0.0102908			Q8BH95	Enoyl-CoA hydratase, mitochondrial	Echs1	-1.87621	0.00367053
Q3UE92	Xaa-Pro aminopeptidase 1	Xpnpep1	1.53629	0.0242474			P18531	Ig heavy chain V region 3-6	Ighv3-6;Ighv3-1	-1.87801	0.000765132
P35585	AP-1 complex subunit mu-1	Ap1m1	1.53547	0.000258896			Q3UN02	Lysocardiolipin acyltransferase 1	Lclat1	-1.8793	0.0215844
Q9JKY5	Huntingtin-interacting protein 1-related protein	Hip1r	1.53463	0.0171176			E9QNY8	Sacsin	Sacs	-1.88353	0.00592316
Q9R1Q7	Proteolipid protein 2	Plp2	1.52493	0.00396766			D3Z041	Long-chain-fatty-acid--CoA ligase 1	Acsl1	-1.88876	0.000288006
D3Z7R7	Minor histocompatibility protein HA-1	Hmha1	1.52044	0.0280987			Q4VBD2	Transmembrane anterior posterior transformation protein 1	Tapt1	-1.8929	0.0110068
Q60710	Deoxynucleoside triphosphate triphosphohydrolase SAMHD1	Samhd1	1.51954	0.000636267			A0A075B5Y1	Ig heavy chain V region 102	Ighv1-74	-1.89382	0.00438084
Q6KAU4	Multivesicular body subunit 12B	Mvb12b	1.51815	0.00601814			P20029	78 kDa glucose-regulated protein	Hspa5	-1.89491	0.000666116
Q8CIH9	Amidophosphoribosyltransferase	Ppat	1.51704	0.0174342			H3BKY1	Glycosylated lysosomal membrane protein	Glmp	-1.89588	0.0311894
A0A3B2WBH9	Tight junction protein ZO-2	Tjp2	1.51408	7.41787e-05			Q8C522	Endonuclease domain-containing 1 protein	Endod1	-1.89714	0.000791693
Q99K41	EMILIN-1	Emilin1	1.51046	0.0116961			P27773	Protein disulfide-isomerase A3	Pdia3	-1.90072	0.00102341
P21981	Protein-glutamine gamma-glutamyltransferase 2	Tgm2	1.50975	0.000196208			Q80ZP8	Mesencephalic astrocyte-derived neurotrophic factor	Manf	-1.90198	0.0124589
G3X8Y8	Toll-like receptor;Toll-like receptor 2	Tlr2	1.50749	0.00643733			Q5SX75	Prolyl 4-hydroxylase subunit alpha-2	P4ha2	-1.9049	0.0172881
B1AVH7	TBC1 domain family member 2A	Tbc1d2	1.50705	0.00637391			Q64310	Surfeit locus protein 4	Surf4	-1.92223	0.00258185
A0A1L1SRG5	Alpha-crystallin B chain	Cryab	1.50345	0.00218959			P50405	Pulmonary surfactant-associated protein B	Sftpb	-1.92577	0.000101211
P62743	AP-2 complex subunit sigma	Ap2s1	1.50042	0.000725668			Q3UZZ6	Sulfotransferase 1 family member D1	Sult1d1	-1.92996	0.00367074
A2ARV4	Low-density lipoprotein receptor-related protein 2	Lrp2	1.49585	0.000389392			Q91XX1	NA	Pcdhgc3	-1.9336	0.0143655
E0CZ73	Occludin	Ocln	1.49184	0.0195107			Q91X70	NA	C6	-1.93516	0.000160817
P46737	Lys-63-specific deubiquitinase BRCC36	Brcc3	1.49139	0.0250671			P47758	Signal recognition particle receptor subunit beta	Srprb	-1.93807	4.34924e-05
A2AMH3	Choline transporter-like protein 1	Slc44a1	1.4859	0.00203317			Q6P6J9	Thioredoxin domain-containing protein 15	Txndc15	-1.93887	0.00957294
O08992	Syntenin-1	Sdcbp	1.48486	0.000323826			Q9D2G2	Dihydrolipoyllysine-residue succinyltransferase component of 2-oxoglutarate dehydrogenase complex, mitochondrial	Dlst	-1.94307	0.000249941
Q6PGF7	Exocyst complex component 8	Exoc8	1.48406	0.0161157			A0A0B4J1I5	NA	Igkv4-70	-1.94514	0.03164
P49769	Presenilin-1;Presenilin-1 NTF subunit;Presenilin-1 CTF subunit;Presenilin-1 CTF12	Psen1	1.48329	0.0225033			Q9D8L3	Translocon-associated protein subunit delta	Ssr4	-1.946	0.000811988
P62137	Serine/threonine-protein phosphatase PP1-alpha catalytic subunit	Ppp1ca	1.4815	0.00130063			P97414	Potassium voltage-gated channel subfamily KQT member 1	Kcnq1	-1.9498	0.00847074
P08071	Lactotransferrin	Ltf	1.48101	0.000725668			A2AMC3	GDP-fucose protein O-fucosyltransferase 1	Pofut1	-1.95035	0.0214172
Q80UP5	Ankyrin repeat domain-containing protein 13A	Ankrd13a	1.4795	0.0177323			Q8JZR0	Long-chain-fatty-acid--CoA ligase 5	Acsl5	-1.9528	0.0101901
A0A0R4J049	Protein arginine N-methyltransferase 5	Prmt5	1.47443	0.000945996			A0A1L1SQA8	40S ribosomal protein S25	Rps25	-1.95373	0.00962638
Q8C3W1	Uncharacterized protein C1orf198 homolog	NA	1.47002	0.00172105			P01660	Ig kappa chain V-III region PC 3741/TEPC 111;Ig kappa chain V-III region TEPC 124	NA	-1.95692	7.60547e-05
O88544	COP9 signalosome complex subunit 4	Cops4	1.46286	0.00039668			G3X982	Aldehyde oxidase 3	Aox3	-1.96075	2.50791e-05
Q8C253	Galectin;Galectin-3	Lgals3	1.45785	0.000120545			A2AIH8	Pirin	Pir	-1.963	0.000979891
D3Z030	Leucine-rich repeat-containing protein 16A	Lrrc16a	1.45707	0.00172108			Q8C147	Dedicator of cytokinesis protein 8	Dock8	-1.96566	0.00135976
Q91W53	Golgin subfamily A member 7	Golga7	1.45652	0.0264932			A0A140LHJ6	Oxygen-regulated protein 1	Rp1	-1.96573	0.00121103
A0A1L1SVG6	NA	NA	1.45103	0.0280249			A0A0R4J0Z1	Protein disulfide-isomerase A4	Pdia4	-1.9665	0.000800483
Q91YL3	Uridine-cytidine kinase-like 1;Uridine-cytidine kinase	Uckl1	1.44883	0.0496668			Q31125	Zinc transporter SLC39A7	Slc39a7	-1.96713	0.00412869
Q6PD03	Serine/threonine-protein phosphatase 2A 56 kDa regulatory subunit alpha isoform	Ppp2r5a	1.44389	0.0211592			Q9ERH8	Solute carrier family 28 member 3	Slc28a3	-1.96901	0.0259801
P57787	Monocarboxylate transporter 4	Slc16a3	1.44012	0.00403017			Q8R242	Di-N-acetylchitobiase	Ctbs	-1.9711	0.00161901
E9Q9F5	Septin-7	2020-09-07	1.43314	0.000160817			F7BCK0	NA	Dcdc2b	-1.97389	0.0243853
Q06890	Clusterin;Clusterin beta chain;Clusterin alpha chain	Clu	1.43202	0.000979971			Q99LR1	Monoacylglycerol lipase ABHD12	Abhd12	-1.97556	0.0128936
E9PUW7	Exportin-7	Xpo7	1.4318	0.0496727			Q9D7M1	Glucose-induced degradation protein 8 homolog	Gid8	-1.97725	0.0172933
P54728	UV excision repair protein RAD23 homolog B	Rad23b	1.43052	0.0104763			Q8R5J9	PRA1 family protein 3	Arl6ip5	-1.97944	0.00161258
P56387	Dynein light chain Tctex-type 3	Dynlt3	1.42354	0.0414994			P04117	Fatty acid-binding protein, adipocyte	Fabp4	-1.97981	0.00824523
Q8C863	E3 ubiquitin-protein ligase Itchy	Itch	1.42122	0.0120699			O35887	Calumenin	Calu	-1.98162	0.000258896
Q8BVL3	Sorting nexin-17	Snx17	1.42121	0.00436042			Q91ZA3	Propionyl-CoA carboxylase alpha chain, mitochondrial	Pcca	-1.98245	0.00601121
P17427	AP-2 complex subunit alpha-2	Ap2a2	1.4145	0.000309091			P03953	Complement factor D	Cfd	-1.98265	0.00025065
Q9JLQ0	CD2-associated protein	Cd2ap	1.41123	0.000254302			Q9D7B7	Probable glutathione peroxidase 8	Gpx8	-1.98892	0.0470756
A0A1L1SRE8	Low-density lipoprotein receptor	Ldlr	1.40959	0.0126125			Q3UHC7	Disabled homolog 2-interacting protein	Dab2ip	-1.99666	0.000462952
P50580	Proliferation-associated protein 2G4	Pa2g4	1.40921	0.0103676			A0A140LHU9	Neuropathy target esterase	Pnpla6	-2.0058	0.00269321
Q501J7	Phosphatase and actin regulator 4	Phactr4	1.40011	0.00578842			Q8BMF4	Dihydrolipoyllysine-residue acetyltransferase component of pyruvate dehydrogenase complex, mitochondrial	Dlat	-2.0137	0.000725668
A0A0G2JEC4	Endophilin-B1	Sh3glb1	1.39725	0.00560148			A0A494B8Y8	Protein YIF1A	Yif1a	-2.02587	0.000865844
A0A0R4J216	Cystin-1	Cys1	1.39665	0.0031629			Q91YW3	DnaJ homolog subfamily C member 3	Dnajc3	-2.02681	0.00159109
A0A0M3HEP7	Phospholipid-transporting ATPase IA	Atp8a1	1.39284	0.00240377			V9GX22	NA	Tmem254b	-2.02804	0.00237412
P31428	Dipeptidase 1	Dpep1	1.3901	0.00277504			Q80UM7	Mannosyl-oligosaccharide glucosidase	Mogs	-2.02834	0.00369779
Q3U2P1	Protein transport protein Sec24A	Sec24a	1.38832	0.0183142			P24369	Peptidyl-prolyl cis-trans isomerase B	Ppib	-2.03249	0.000666116
P54823	Probable ATP-dependent RNA helicase DDX6	Ddx6	1.38432	0.0014758			Q6XLQ8	NA	Calu	-2.03291	0.000462455
Q8R081	Heterogeneous nuclear ribonucleoprotein L	Hnrnpl	1.3835	0.0064901			Q9DCF9	Translocon-associated protein subunit gamma	Ssr3	-2.03449	0.00126979
E0CZ22	NA	Mroh1	1.38268	0.008422			Q80ZW2	Protein THEM6	Them6	-2.03613	0.0104783
B2RUR8	OTU domain-containing protein 7B	Otud7b	1.38046	0.0174839			P45952	Medium-chain specific acyl-CoA dehydrogenase, mitochondrial	Acadm	-2.03683	0.00526478
P68040	Guanine nucleotide-binding protein subunit beta-2-like 1;Guanine nucleotide-binding protein subunit beta-2-like 1, N-terminally processed	Gnb2l1	1.37852	0.000823002			A0A075B5X7	NA	Ighv1-69	-2.03785	0.00148971
Q9CX34	Suppressor of G2 allele of SKP1 homolog	Sugt1	1.37851	0.0206902			A0A338P7J7	Radial spoke head protein 3 homolog B;Radial spoke head protein 3 homolog A	Rsph3b;Rsph3a	-2.03985	0.0310975
E9PUK3	Formin-binding protein 1-like	Fnbp1l	1.37601	0.00712973			Q9R112	Sulfide:quinone oxidoreductase, mitochondrial	Sqrdl	-2.04435	0.00198951
P12815	Programmed cell death protein 6	Pdcd6	1.37437	0.00103981			J3QJX3	Protein sel-1 homolog 1	Sel1l	-2.04744	0.0120323
Q61699	Heat shock protein 105 kDa	Hsph1	1.36532	0.0146828			E9Q9M5	Ubiquitin carboxyl-terminal hydrolase;Ubiquitin carboxyl-terminal hydrolase 19	Usp19	-2.05185	0.0436838
Q60631	Growth factor receptor-bound protein 2	Grb2	1.35733	0.000158672			A0A2R8VK43	Chymotrypsin-like elastase family member 1	Cela1	-2.05848	0.0392134
Q9JL35	High mobility group nucleosome-binding domain-containing protein 5	Hmgn5	1.35399	0.00369323			Q9Z2I8	Succinyl-CoA ligase [GDP-forming] subunit beta, mitochondrial	Suclg2	-2.06133	0.0491445
P10852	4F2 cell-surface antigen heavy chain	Slc3a2	1.35378	0.000320685			O88507	Ciliary neurotrophic factor receptor subunit alpha	Cntfr	-2.06334	0.0148652
P23116	Eukaryotic translation initiation factor 3 subunit A	Eif3a	1.35312	0.000699912			D6RI20	Immediate early response 3-interacting protein 1	Hdhd2;Ier3ip1	-2.06367	0.00253654
Q9R0Q6	Actin-related protein 2/3 complex subunit 1A	Arpc1a	1.35193	0.00165624			Q3TYS2	Uncharacterized protein C17orf62 homolog	BC017643	-2.06814	0.00449293
Q62351	Transferrin receptor protein 1	Tfrc	1.34837	0.000120473			B1AWG4	NA	Lrrc37a	-2.06824	0.000930265
G3UXL2	Ribose-phosphate pyrophosphokinase 1	Prps1l3;Prps1	1.34578	0.0528026			B2RY50	Armadillo repeat-containing protein 4	Armc4	-2.06843	0.0461818
P84084	ADP-ribosylation factor 5	Arf5	1.34491	0.0473183			O55143	Sarcoplasmic/endoplasmic reticulum calcium ATPase 2	Atp2a2	-2.07029	0.00296272
Q62165	Dystroglycan;Alpha-dystroglycan;Beta-dystroglycan	Dag1	1.34179	0.0065235			Q91XD7	Cysteine-rich with EGF-like domain protein 1	Creld1	-2.08054	0.0537475
Q99PL6	UBX domain-containing protein 6	Ubxn6	1.33969	0.047742			Q62086	Serum paraoxonase/arylesterase 2	Pon2	-2.08331	0.0041899
Q80X71	Transmembrane protein 106B	Tmem106b	1.33844	0.0184573			A0A0R4J092	Beta-mannosidase	Manba	-2.08422	0.000394607
Q91VK4	Integral membrane protein 2C;CT-BRI3	Itm2c	1.33602	0.0537475			P46978	Dolichyl-diphosphooligosaccharide--protein glycosyltransferase subunit STT3A	Stt3a	-2.08488	0.00260767
Q04857	Collagen alpha-1(VI) chain	Col6a1	1.335	0.00325085			Q3TCU5	Tapasin	Tapbp	-2.08534	0.00703366
Q7TNC9	NA	Inpp5a	1.33411	0.0317259			P14211	Calreticulin	Calr	-2.08564	0.00109458
E9PYB0	NA	Ahnak2	1.3321	0.00780645			Q99MN9	Propionyl-CoA carboxylase beta chain, mitochondrial	Pccb	-2.08734	0.00532867
P26450	Phosphatidylinositol 3-kinase regulatory subunit alpha	Pik3r1	1.33184	0.0172881			Q78IS1	Transmembrane emp24 domain-containing protein 3	Tmed3	-2.08853	0.0153456
Q8CBB7	AP-1 complex subunit gamma-1	Ap1g1	1.32626	0.0012098			O08547	Vesicle-trafficking protein SEC22b	Sec22b	-2.09445	0.00102341
Q8BFW7	Lipoma-preferred partner homolog	Lpp	1.32572	0.008741			Q9EQ20	Methylmalonate-semialdehyde dehydrogenase [acylating], mitochondrial	Aldh6a1	-2.09589	9.82874e-05
O70274	Protein tyrosine phosphatase type IVA 2	Ptp4a2	1.32055	0.0401842			O54734	Dolichyl-diphosphooligosaccharide--protein glycosyltransferase 48 kDa subunit	Ddost	-2.10715	0.00118567
Q5SRX1	TOM1-like protein 2	Tom1l2	1.31921	0.000877796			Q91W90	Thioredoxin domain-containing protein 5	Txndc5	-2.10795	0.00106896
Q9JIQ8	Transmembrane protease serine 2;Transmembrane protease serine 2 non-catalytic chain;Transmembrane protease serine 2 catalytic chain	Tmprss2	1.31878	0.00111991			Q8BYM7	Radial spoke head protein 4 homolog A	Rsph4a	-2.10875	0.0192414
Q9WTX6	Cullin-1	Cul1	1.31872	0.00174221			Q3UVK0	Endoplasmic reticulum metallopeptidase 1	Ermp1	-2.11025	0.0211694
Q9D662	Protein transport protein Sec23B	Sec23b	1.31522	0.000911238			Q3TML0	Protein disulfide-isomerase A6	Pdia6	-2.11095	0.00066131
A2AS98	Nck-associated protein 1	Nckap1	1.31437	0.000258896			Q8VHE6	Dynein heavy chain 5, axonemal	Dnah5	-2.11224	0.0070422
P49817	Caveolin-1;Caveolin	Cav1	1.3123	0.0512951			A0A140T8Q3	Ig kappa chain V19-17	Igk-V19-17	-2.11287	0.00342917
Q8K010	5-oxoprolinase	Oplah	1.30908	0.000432393			A0A338P7B5	Dol-P-Man:Man(5)GlcNAc(2)-PP-Dol alpha-1,3-mannosyltransferase	Alg3	-2.11448	0.0314307
Q61301	Catenin alpha-2	Ctnna2	1.30887	0.0404616			Q9Z0L8	Gamma-glutamyl hydrolase	Ggh	-2.11803	0.000708028
Q8BGQ7	Alanine--tRNA ligase, cytoplasmic	Aars	1.30838	0.00320294			Q9DC23	DnaJ homolog subfamily C member 10	Dnajc10	-2.1204	0.00858879
Q6P1F6	Serine/threonine-protein phosphatase 2A 55 kDa regulatory subunit B alpha isoform;Serine/threonine-protein phosphatase 2A 55 kDa regulatory subunit B	Ppp2r2a	1.30761	0.00060577			A0A075B5K2	NA	Igkv9-124	-2.12492	0.0261714
D3Z7P0	BRCA1-A complex subunit BRE	Bre	1.30713	0.00266624			O70503	Very-long-chain 3-oxoacyl-CoA reductase	Hsd17b12	-2.1266	0.00131988
P35235	Tyrosine-protein phosphatase non-receptor type 11	Ptpn11	1.30174	0.00496214			Q922Q8	Leucine-rich repeat-containing protein 59	Lrrc59	-2.12956	0.0006979
O88879	Apoptotic protease-activating factor 1	Apaf1	1.30061	0.0349467			Q8VDD8	WAS protein family homolog 1	Wash1	-2.13017	0.000181758
A0A0R4J080	Tyrosine-protein phosphatase non-receptor type 14	Ptpn14	1.2966	0.0191333			P62342	Selenoprotein T	Selt	-2.13068	0.00748606
A2AKH7	Leucine-rich repeat-containing protein 57	Lrrc57	1.28948	0.00358047			Q99KV1	DnaJ homolog subfamily B member 11	Dnajb11	-2.13142	0.000993415
P14824	Annexin A6	Anxa6	1.28799	0.016446			Q3ULD5	Methylcrotonoyl-CoA carboxylase beta chain, mitochondrial	Mccc2	-2.13963	0.000819792
Q9D0J4	ADP-ribosylation factor-like protein 2	Arl2	1.28713	0.0105393			Q8CFX1	GDH/6PGL endoplasmic bifunctional protein;Glucose 1-dehydrogenase;6-phosphogluconolactonase	H6pd	-2.14533	0.0116452
P34022	Ran-specific GTPase-activating protein	Ranbp1	1.27822	0.0258098			G3UZX2	Ubiquitin-conjugating enzyme E2 G2	Ube2g2	-2.14629	0.00637391
A8Y5H7	NA	Sec14l1	1.27741	0.00642843			A0A494B9H1	Nucleotide exchange factor SIL1	Sil1	-2.14755	0.0334314
Q80ZJ1	Ras-related protein Rap-2a	Rap2a	1.27718	0.021602			Q61335	B-cell receptor-associated protein 31	Bcap31	-2.14978	0.000418316
E9PV12	Cullin-5	Cul5	1.27696	0.0166115			Q5SS80	Dehydrogenase/reductase SDR family member 13	Dhrs13	-2.15123	0.0455925
A0A2I3BQE0	Serine/threonine-protein kinase 3;Serine/threonine-protein kinase 3 36kDa subunit;Serine/threonine-protein kinase 3 20kDa subunit	Stk3	1.2768	0.0225646			Q9CQX2	Cytochrome b5 type B	Cyb5b	-2.15165	0.000808083
G3UXN0	CTD small phosphatase-like protein	Ctdspl	1.27565	0.00263688			P47738	Aldehyde dehydrogenase, mitochondrial	Aldh2	-2.15272	0.000141002
Q9ESU7	Amino acid transporter;Neutral amino acid transporter B(0)	Slc1a5	1.27111	0.000596434			Q8C7K6	Prenylcysteine oxidase-like	Pcyox1l	-2.15307	0.000639274
Q9JLV1	BAG family molecular chaperone regulator 3	Bag3	1.26684	0.00825998			Q8R1V4	Transmembrane emp24 domain-containing protein 4	Tmed4	-2.16674	0.00488916
Q8BWY3	Eukaryotic peptide chain release factor subunit 1	Etf1	1.26039	0.0062305			Q8BHN3	Neutral alpha-glucosidase AB	Ganab	-2.16732	0.00025065
Q99ME2	WD repeat-containing protein 6	Wdr6	1.258	0.0152593			Q8BL63	GPI-anchor transamidase	Pigk	-2.17364	0.0112166
Q99NF7	Protein phosphatase 1B	Ppm1b	1.25681	0.0507643			P45878	Peptidyl-prolyl cis-trans isomerase FKBP2	Fkbp2	-2.17695	0.00753127
Q91WK2	Eukaryotic translation initiation factor 3 subunit H	Eif3h	1.25535	0.00417888			P00688	Pancreatic alpha-amylase;Alpha-amylase	Amy2;Amy2a1	-2.18447	0.0160242
F6R2G3	Mucin-4;Mucin-4 alpha chain;Mucin-4 beta chain	Muc4	1.25407	0.000848396			Q91YQ5	Dolichyl-diphosphooligosaccharide--protein glycosyltransferase subunit 1	Rpn1	-2.1855	0.000930265
P97499	Telomerase protein component 1	Tep1	1.2532	0.0222717			Q9Z1E4	Glycogen [starch] synthase, muscle	Gys1	-2.1931	0.0129071
O08688	Calpain-5	Capn5	1.2466	0.0289926			Q4PJX1	Protein odr-4 homolog	Odr4;BC003331	-2.19921	0.0240342
D3YYK8	Microtubule-associated protein RP/EB family member 2	Mapre2	1.2457	0.0135792			P97333	Neuropilin-1	Nrp1	-2.20076	3.23488e-05
Q9CPU4	Microsomal glutathione S-transferase 3	Mgst3	1.23813	0.0189144			Q9D7N9	Adipocyte plasma membrane-associated protein	Apmap	-2.20091	0.000429476
Q9JJI8	60S ribosomal protein L38	Rpl38	1.23401	0.0256189			F6Z458	Endoplasmic reticulum lectin 1	Erlec1	-2.20292	0.000175927
Q80UG5	Septin-9	2020-09-09	1.22689	0.0526825			Q8BK48	Pyrethroid hydrolase Ces2e;Carboxylic ester hydrolase;Pyrethroid hydrolase Ces2a	Ces2e;Ces2h;Ces2a	-2.20771	0.0364938
Q9DCH4	Eukaryotic translation initiation factor 3 subunit F	Eif3f	1.22645	0.00203125			A0A0R4J078	UBX domain-containing protein 4	Ubxn4	-2.21147	0.0283007
Q80YW9	Peptidyl-prolyl cis-trans isomerase;FK506-binding protein 15	Fkbp15	1.22574	0.0024092			Q9CPT4	Myeloid-derived growth factor	Mydgf	-2.21548	0.000725668
Q3TWV4	AP-2 complex subunit mu	Ap2m1	1.22512	0.000589973			A2API8	A-kinase anchor protein 2	Akap2;Pakap	-2.21666	7.02124e-05
F8VQ05	NA	Fryl	1.22476	0.0363767			Q3UQ05	NA	Bpifb5	-2.21716	0.00218959
Q62011	Podoplanin	Pdpn	1.21707	0.00712902			P35564	Calnexin	Canx	-2.22202	0.00094183
Q6P5F9	Exportin-1	Xpo1	1.21518	0.000896385			A0A1Y7VN19	Dehydrogenase/reductase SDR family member 7	Dhrs7	-2.22962	7.27734e-05
A0A1L1SV73	Ubiquitin carboxyl-terminal hydrolase 47	Usp47	1.21487	0.00694769			A0A0G2JFE3	R3H and coiled-coil domain-containing protein 1;Cytochrome P450 2W1	R3hcc1;Cyp2w1	-2.22983	0.0011934
Q8K0E8	Fibrinogen beta chain;Fibrinopeptide B;Fibrinogen beta chain	Fgb	1.21422	0.00185818			Q9JKR6	Hypoxia up-regulated protein 1	Hyou1	-2.23377	0.00126524
B2RSH2	Guanine nucleotide-binding protein G(i) subunit alpha-1	Gnai1	1.20822	0.00304769			F8VPV8	Tetratricopeptide repeat protein GNN	BC030307;Gnn	-2.24609	0.0287174
O09172	Glutamate--cysteine ligase regulatory subunit	Gclm	1.2082	0.0310552			A0A140T8P6	NA	NA	-2.25323	0.00447508
A0A2K6EDL0	Geranylgeranyl transferase type-2 subunit alpha	Rabggta	1.20603	0.00488916			Q9WVL7	C-X-C motif chemokine 15	Cxcl15	-2.25543	0.00118567
Q8BGB2	Tetratricopeptide repeat protein 7A	Ttc7a;Ttc7	1.20335	0.00516214			D3YYG8	Redox-regulatory protein FAM213A	Fam213a	-2.25981	0.0106847
Q6NVF2	Phospholipase D1	Pld1	1.19664	0.0372658			P09103	Protein disulfide-isomerase	P4hb	-2.26362	0.000571467
P97429	Annexin A4;Annexin	Anxa4	1.19494	0.00188969			P06684	Complement C5;Complement C5 beta chain;Complement C5 alpha chain;C5a anaphylatoxin;Complement C5 alpha chain	C5	-2.26578	4.55094e-05
A0A571BEH9	Rho guanine nucleotide exchange factor 28	Arhgef28	1.19268	0.0436063			F6V084	Thioredoxin-related transmembrane protein 1	Tmx1	-2.26619	0.000542911
Q9DCL9	Multifunctional protein ADE2;Phosphoribosylaminoimidazole-succinocarboxamide synthase;Phosphoribosylaminoimidazole carboxylase	Paics	1.19137	0.00138527			P57759	Endoplasmic reticulum resident protein 29	Erp29	-2.26806	0.000674484
Q8QZY1	Eukaryotic translation initiation factor 3 subunit L	Eif3l	1.18744	0.025033			D3Z4P2	VIP36-like protein	Lman2l	-2.27295	0.00195759
Q9JJ28	Protein flightless-1 homolog	Flii	1.18673	0.000883209			P37040	NADPH--cytochrome P450 reductase	Por	-2.27446	0.00036606
A0A338P7L8	Charged multivesicular body protein 2b	Chmp2b	1.18435	0.0237597			A0A0A0MQC6	UPF0577 protein KIAA1324	5330417C22Rik;Kiaa1324	-2.27752	0.00215365
P34928	Apolipoprotein C-I;Truncated apolipoprotein C-I	Apoc1	1.18363	0.00345267			Q8K2I3	Dimethylaniline monooxygenase [N-oxide-forming] 2	Fmo2	-2.28094	0.00143351
O89086	RNA-binding protein 3	Rbm3	1.18253	0.0507643			A2BIN1	NA	Mup10;Mup1	-2.28275	6.35084e-05
Q64727	Vinculin	Vcl	1.18165	0.00150695			P56395	Cytochrome b5	Cyb5a	-2.28777	0.000394473
Q02956	Protein kinase C zeta type	Prkcz	1.17887	0.00596559			A0A5F8MPK9	Phosphatidylinositide phosphatase SAC1	Sacm1l	-2.2904	0.00106971
Q922Q1	Mitochondrial amidoxime reducing component 2	2020-03-02	1.17726	0.0348864			A0A0A6YVS2	Transmembrane and coiled-coil domain-containing protein 1	Tmco1	-2.29306	0.00445421
G5E8G6	Unconventional myosin-Vb	Myo5b	1.1759	0.0192655			Q8BFY9	Transportin-1	Tnpo1	-2.29546	0.00232273
Q61838	Alpha-2-macroglobulin;Alpha-2-macroglobulin 165 kDa subunit;Alpha-2-macroglobulin 35 kDa subunit	A2m	1.1754	0.00997162			O08795	Glucosidase 2 subunit beta	Prkcsh	-2.29756	0.000730665
A0A2I3BQ16	Leucine-rich repeat and calponin homology domain-containing protein 1	Lrch1	1.1747	0.00401475			Q9JJC6	RILP-like protein 1	Rilpl1	-2.30142	0.0197265
Q91YD9	Neural Wiskott-Aldrich syndrome protein	Wasl	1.17132	0.0162001			Q5FW60	Major urinary protein 20	Mup20	-2.30395	0.000453946
D3Z5I1	Zinc finger CCCH-type antiviral protein 1	Zc3hav1	1.17054	0.00774187			Q8VCC2	Liver carboxylesterase 1	Ces1	-2.3055	0.0152667
Q99J09	Methylosome protein 50	Wdr77	1.1699	0.0412699			P11152	Lipoprotein lipase	Lpl	-2.30883	0.000214025
P63037	DnaJ homolog subfamily A member 1	Dnaja1	1.16935	0.000619799			Q8R0J2	Mannose-P-dolichol utilization defect 1 protein	Mpdu1	-2.31263	0.000614875
A0A1D5RLS1	Epidermal growth factor receptor substrate 15-like 1	Eps15l1	1.169	0.0391139			Q8BH80	Vesicle-associated membrane protein-associated protein B	Vapb	-2.31804	0.0131207
O35379	Multidrug resistance-associated protein 1	Abcc1	1.16873	0.01878			Q8K157	Aldose 1-epimerase	Galm	-2.3195	0.00179962
Q62167	ATP-dependent RNA helicase DDX3X;Putative ATP-dependent RNA helicase Pl10	Ddx3x;D1Pas1	1.16774	0.00299757			A0A140LIT2	7-dehydrocholesterol reductase	Dhcr7	-2.32396	0.0116515
Q8BSL7	ADP-ribosylation factor 2	Arf2	1.1674	0.00284878			Q3U957	Derlin-2	Derl2	-2.32916	0.000730665
K3W4T3	V-type proton ATPase subunit a;V-type proton ATPase 116 kDa subunit a isoform 1	Atp6v0a1	1.16728	0.00339605			Q3TQC7	Ectonucleoside triphosphate diphosphohydrolase 5	Entpd5	-2.33079	0.000439234
P56857	Claudin-18	Cldn18	1.1669	0.00088975			Q9R049	E3 ubiquitin-protein ligase AMFR	Amfr	-2.33445	0.0519643
Q60676	Serine/threonine-protein phosphatase 5;Serine/threonine-protein phosphatase	Ppp5c	1.16678	0.047742			Q8BQ47	Protein canopy homolog 4	Cnpy4	-2.33975	0.000937849
Q8VEJ9	Vacuolar protein sorting-associated protein 4A	Vps4a	1.16577	0.00205397			D3Z286	NA	Tmppe	-2.34518	0.00199777
Q7M6Y3	Phosphatidylinositol-binding clathrin assembly protein	Picalm	1.16328	0.00119795			P45700	Mannosyl-oligosaccharide 1,2-alpha-mannosidase IA	Man1a1	-2.34665	6.35084e-05
Q91XU3	Phosphatidylinositol 5-phosphate 4-kinase type-2 gamma	Pip4k2c	1.16263	0.00145153			A0A0R4J1Z3	Transmembrane protein 33	Tmem33	-2.34814	0.000418316
P25085	Interleukin-1 receptor antagonist protein	Il1rn	1.16245	0.0309521			D3YWT0	Signal peptidase complex catalytic subunit SEC11;Signal peptidase complex catalytic subunit SEC11A	Sec11a	-2.34842	0.000725668
Q9JM13	Rab5 GDP/GTP exchange factor	Rabgef1	1.15843	0.0189301			Q80W54	CAAX prenyl protease 1 homolog	Zmpste24	-2.34957	0.00270816
P50543	Protein S100-A11	S100a11	1.15622	0.00138015			Q32M07	Adenylate kinase 8	Ak8	-2.3501	0.0195107
Q9QZ06	Toll-interacting protein	Tollip	1.15613	0.000977977			Q9DBW0	Cytochrome P450 4V2	Cyp4v2	-2.37024	0.00259345
Q91Z67	SLIT-ROBO Rho GTPase-activating protein 2	Srgap2	1.15571	0.00219574			Q9QYI4	DnaJ homolog subfamily B member 12	Dnajb12	-2.37613	0.0310552
E9Q3Y4	Lipopolysaccharide-responsive and beige-like anchor protein	Lrba	1.15285	0.0043351			A0A075B5V8	NA	Ighv1-47	-2.37758	0.0324254
Q6P069	Sorcin	Sri	1.1506	0.00304292			A0A0A6YVY4	Toll-like receptor 5	Tlr5	-2.38036	0.00172381
E9PV45	Ubiquitin carboxyl-terminal hydrolase;Ubiquitin carboxyl-terminal hydrolase 24	Usp24	1.14272	0.0368905			Q8K5B2	Multiple coagulation factor deficiency protein 2 homolog	Mcfd2	-2.38429	0.00276452
Q3TMX0	NA	Sdcbp	1.14078	0.0344451			Q8BLF1	Neutral cholesterol ester hydrolase 1	Nceh1	-2.38667	0.000181483
Q11136	Xaa-Pro dipeptidase	Pepd	1.13889	0.00137441			Q9CRC0	Vitamin K epoxide reductase complex subunit 1	Vkorc1	-2.39348	0.00621467
E9Q4G7	Casein kinase I isoform alpha	Csnk1a1	1.13881	0.00345433			Q3UDS7	ADP-dependent glucokinase	Adpgk	-2.39837	0.00596559
O88952	Protein lin-7 homolog C	Lin7c	1.13867	0.00326408			Q9WV85	Nucleoside diphosphate kinase 3	Nme3	-2.40387	0.000782589
Q3MIA8	COP9 signalosome complex subunit 1	Gps1	1.13527	0.00653099			Q62087	Serum paraoxonase/lactonase 3	Pon3	-2.41513	0.000589973
O55222	Integrin-linked protein kinase	Ilk	1.13405	0.000485556			Q3UX10	Tubulin alpha chain-like 3	Tubal3	-2.42172	0.000382071
Q9QUJ7	Long-chain-fatty-acid--CoA ligase 4	Acsl4	1.13232	0.00456221			A0A075B5L1	NA	Igkv10-94	-2.42559	0.0160764
Q3ULB1	Testin	Tes	1.13097	0.0212841			P16056	Hepatocyte growth factor receptor;Receptor protein-tyrosine kinase	Met	-2.42943	0.000731281
Q3UF75	Alpha-parvin	Parva	1.13062	0.003266			Q8VCT4	Carboxylesterase 1D	Ces1d	-2.43197	0.000104912
D3Z6K8	Ras-specific guanine nucleotide-releasing factor 2	Rasgrf2	1.12988	0.0537475			Q9EQH2	Endoplasmic reticulum aminopeptidase 1	Erap1	-2.43401	0.000665899
P28658	Ataxin-10	Atxn10	1.12952	0.00645203			E9QJW0	Microsomal glutathione S-transferase 1	Mgst1	-2.43744	0.00143351
P46460	Vesicle-fusing ATPase	Nsf	1.12795	0.00299757			Q8VBZ3	Cleft lip and palate transmembrane protein 1 homolog	Clptm1	-2.43794	0.0190898
P62960	Nuclease-sensitive element-binding protein 1	Ybx1	1.12563	0.00736107			Q91XA9	Acidic mammalian chitinase	Chia;Chia1	-2.43892	0.000134307
P97384	Annexin A11;Annexin	Anxa11	1.12446	0.00192616			A2ACG7	Dolichyl-diphosphooligosaccharide--protein glycosyltransferase subunit 2	Rpn2	-2.44462	0.000744867
P97454	Mothers against decapentaplegic homolog 5	Smad5	1.11938	0.0231025			O55242	Sigma non-opioid intracellular receptor 1	Sigmar1	-2.4462	0.00883604
Q8CBW3	Abl interactor 1	Abi1	1.11338	0.00352954			B2RWG1	NA	1700101E01Rik	-2.45453	0.0188223
Q78HU3	Multivesicular body subunit 12A	Mvb12a	1.11162	0.00312462			P70302	Stromal interaction molecule 1	Stim1	-2.45478	0.00100354
A2ACC7	Ral GTPase-activating protein subunit beta	Ralgapb	1.11061	0.0294768			Q9CRD2	ER membrane protein complex subunit 2	Emc2	-2.45629	0.0136629
Q14B46	Rhotekin-2	Rtkn2	1.10874	0.00750623			A0A0R4J0K1	15 kDa selenoprotein	2020-09-15	-2.46014	0.000492739
Q9WU78	Programmed cell death 6-interacting protein	Pdcd6ip	1.10664	0.00102529			P53395	Lipoamide acyltransferase component of branched-chain alpha-keto acid dehydrogenase complex, mitochondrial	Dbt	-2.4626	0.000674484
Q8JZQ9	Eukaryotic translation initiation factor 3 subunit B	Eif3b	1.1062	0.00371086			Q9CY27	Very-long-chain enoyl-CoA reductase	Tecr	-2.46538	0.00113137
Q8C4X2	Casein kinase I isoform gamma-3	Csnk1g3	1.1048	0.00148341			P02772	Alpha-fetoprotein	Afp	-2.47162	0.0362754
E9PV24	Fibrinogen alpha chain;Fibrinopeptide A;Fibrinogen alpha chain	Fga	1.10472	0.0015057			Q7TQ65	Transmembrane channel-like protein 4;Transmembrane channel-like protein	Tmc4	-2.47197	0.00119307
Q9Z0G0	PDZ domain-containing protein GIPC1	Gipc1	1.09739	0.0544974			Q9ES28	Rho guanine nucleotide exchange factor 7	Arhgef7	-2.47508	0.0366842
Q9D8B3	Charged multivesicular body protein 4b	Chmp4b	1.09507	0.0339277			Q9EQ06	Estradiol 17-beta-dehydrogenase 11	Hsd17b11	-2.47651	0.000445753
Q9JK83	Partitioning defective 6 homolog beta	Pard6b	1.09479	0.00612286			P52430	Serum paraoxonase/arylesterase 1	Pon1	-2.47665	0.000324212
A0A494BAG2	E3 ubiquitin-protein ligase NEDD4-like	Nedd4l	1.08886	0.00145153			Q61361	Brevican core protein	Bcan	-2.47953	0.0272494
V9GXI5	C-type lectin domain family 7 member A	Clec7a	1.08761	0.0470235			O35664	Interferon alpha/beta receptor 2	Ifnar2	-2.48066	3.31381e-05
Q3LFS9	Carcinoembryonic antigen-related cell adhesion molecule 1	Ceacam1	1.08615	0.00289744			Q9QYC7	Vitamin K-dependent gamma-carboxylase	Ggcx	-2.49238	0.000929149
Q9CX56	26S proteasome non-ATPase regulatory subunit 8	Psmd8	1.08548	0.0291742			A0A0R4J131	Biotinidase	Btd	-2.50431	5.12945e-05
Q8R1B4	Eukaryotic translation initiation factor 3 subunit C	Eif3c	1.08514	0.00347475			Q6GV12	3-ketodihydrosphingosine reductase	Kdsr	-2.50574	0.00486274
P58044	Isopentenyl-diphosphate Delta-isomerase 1	Idi1	1.08292	0.0182538			Q05186	Reticulocalbin-1	Rcn1	-2.51282	0.000179358
Q62074	Protein kinase C iota type	Prkci	1.0796	0.00119795			A0A140LHG8	Signal peptidase complex subunit 2	Spcs2	-2.52615	0.00637391
P08207	Protein S100-A10	S100a10	1.07346	0.00150949			P61620	Protein transport protein Sec61 subunit alpha isoform 1	Sec61a1	-2.52746	0.00105339
A0A0B4J1G1	Low affinity immunoglobulin gamma Fc region receptor II	Fcgr2b;Fcgr2	1.07186	0.0166065			Q3U9G9	Lamin-B receptor	Lbr	-2.52803	0.024043
A0A1L1STF0	Protein FAM63B	Fam63b	1.0703	0.0263895			A0A0R4J2B2	BTB/POZ domain-containing protein KCTD12	Kctd12	-2.53027	0.000439234
Q3TL72	NEDD8-activating enzyme E1 catalytic subunit	Uba3	1.06877	0.0211592			O35083	1-acyl-sn-glycerol-3-phosphate acyltransferase alpha;1-acyl-sn-glycerol-3-phosphate acyltransferase	Agpat1	-2.54156	0.000492739
B9EI38	RalBP1-associated Eps domain-containing protein 2	Reps2	1.06148	0.0377108			Q6NSQ9	Glucose-6-phosphatase 3	G6pc3	-2.54553	0.0207794
Q8R050	Eukaryotic peptide chain release factor GTP-binding subunit ERF3A	Gspt1	1.06147	0.0187685			Q9CQU3	Protein RER1	Rer1	-2.54963	0.000233303
A0A498WGD8	Thioredoxin-like protein 1	Txnl1	1.0587	0.0354623			P01643	Ig kappa chain V-V region MOPC 173	NA	-2.55568	0.00250051
Q9JIK5	Nucleolar RNA helicase 2	Ddx21	1.05813	0.0288482			Q9Z1Q2	Abhydrolase domain-containing protein 16A	Abhd16a	-2.55658	0.00415169
Q99JW5	Epithelial cell adhesion molecule	Epcam	1.05226	0.00106089			Q9CZX9	ER membrane protein complex subunit 4	Emc4	-2.55843	0.0303992
O70456	14-3-3 protein sigma	Sfn	1.04524	0.00294737			A0A075B5T5	NA	Ighv1-5	-2.56301	0.0172881
Q9ER00	Syntaxin-12	Stx12	1.04195	0.0535091			P01671	Ig kappa chain V-III region PC 7175;Ig kappa chain V-III region PC 6684;Ig kappa chain V-III region PC 2485/PC 4039;Ig kappa chain V-III region PC 7940	NA	-2.56778	0.00150695
P14483	H-2 class II histocompatibility antigen, A beta chain;H-2 class II histocompatibility antigen, A-F beta chain;H-2 class II histocompatibility antigen, A-U beta chain;H-2 class II histocompatibility antigen, A-S beta chain;H-2 class II histocompatibility antigen, A-K beta chain	H2-Ab1	1.04167	0.00132047			Q9JM62	Receptor expression-enhancing protein 6	Reep6	-2.5697	0.000158672
Q3UH60	Disco-interacting protein 2 homolog B	Dip2b	1.04067	0.0013856			Q8BP92	Reticulocalbin-2	Rcn2	-2.571	0.00063939
Q60770	Syntaxin-binding protein 3	Stxbp3	1.03584	0.00101998			Q8C3X8	Lipase maturation factor 2	Lmf2	-2.5722	0.00405364
P45591	Cofilin-2	Cfl2	1.03563	0.0181745			Q99LM2	CDK5 regulatory subunit-associated protein 3	Cdk5rap3	-2.57301	0.00219574
P39447	Tight junction protein ZO-1	Tjp1	1.03539	0.0131676			Q9QXT0	Protein canopy homolog 2	Cnpy2	-2.57445	0.00260767
Q8BU31	Ras-related protein Rap-2c	Rap2c	1.03318	0.00246196			O08914	Fatty-acid amide hydrolase 1	Faah	-2.57535	0.000127809
Q3UER8	Fibrinogen gamma chain	Fgg	1.03008	0.00340525			Q3UBX0	Transmembrane protein 109	Tmem109	-2.58129	0.000480214
P07901	Heat shock protein HSP 90-alpha	Hsp90aa1	1.02649	0.00170752			Q6P3A1	Stathmin domain-containing protein 1	Stmnd1	-2.5856	0.0124814
O70310	Glycylpeptide N-tetradecanoyltransferase 1	Nmt1	1.02524	0.0188633			P49962	Signal recognition particle 9 kDa protein	Srp9	-2.58846	0.0052363
D3Z263	RNA 3-terminal phosphate cyclase	Rtca;RtcA	1.0246	0.0392327			Q921C5	Protein bicaudal D homolog 2	Bicd2	-2.60664	0.00861857
Q9QYI3	DnaJ homolog subfamily C member 7	Dnajc7	1.02417	0.0212841			Q9ESY9	Gamma-interferon-inducible lysosomal thiol reductase	Ifi30	-2.60808	3.14349e-05
Q9EQ80	NIF3-like protein 1	Nif3l1	1.0237	0.0193426			Q6ZWQ7	NA	Spcs3	-2.60942	0.00565606
Q8BKC5	Importin-5	Ipo5	1.02101	0.00242569			A2AL85	Aspartyl/asparaginyl beta-hydroxylase	Asph	-2.61528	0.00075378
P61202	COP9 signalosome complex subunit 2	Cops2	1.01957	0.0103203			O08601	Microsomal triglyceride transfer protein large subunit	Mttp	-2.61658	0.00248154
O54988	STE20-like serine/threonine-protein kinase	Slk	1.01762	0.00121791			Q60714	Long-chain fatty acid transport protein 1	Slc27a1	-2.61675	0.00439001
Q91WT7	NA	Akr1c14	1.0174	0.0108747			Q9CQS8	Protein transport protein Sec61 subunit beta	Sec61b;Gm10320	-2.62297	0.00102804
Q6NSR8	Probable aminopeptidase NPEPL1	Npepl1	1.01632	0.0357753			Q64464	Cytochrome P450 3A13	Cyp3a13	-2.62696	0.00187332
Q9CXF4	TBC1 domain family member 15	Tbc1d15	1.01018	0.019276			Q9D379	Epoxide hydrolase 1	Ephx1	-2.63199	0.000338785
E9Q175	Unconventional myosin-VI	Myo6	1.00415	0.008422			E9Q3M5	Anion exchange protein	Slc4a5	-2.63327	1.65818e-05
Q9JIP7	Solute carrier family 15 member 1	Slc15a1	1.00361	0.050789			Q00993	Tyrosine-protein kinase receptor UFO;Receptor protein-tyrosine kinase	Axl	-2.63887	0.00102039
E9PZ16	Basement membrane-specific heparan sulfate proteoglycan core protein;Endorepellin;LG3 peptide	Hspg2	1.00202	0.00963994			Q8BML1	Protein-methionine sulfoxide oxidase MICAL2	Mical2	-2.64188	6.94697e-05
E9QAQ5	Glycogen synthase kinase-3 beta	Gsk3b	1.00131	0.00294737			Q8R0X7	Sphingosine-1-phosphate lyase 1	Sgpl1	-2.65145	0.0013856
							A2AKN9	Major urinary protein 6;Major urinary proteins 11 and 8	Mup4;Mup9;Mup6;Mup8;Mup19	-2.65331	2.39757e-05
							Q99L43	Phosphatidate cytidylyltransferase 2;Phosphatidate cytidylyltransferase	Cds2	-2.66469	0.0103203
							P97425	Eosinophil cationic protein 2;Eosinophil cationic protein 1	Ear2;Ear10;Ear1	-2.6734	0.00160366
							B1AV77	Aldehyde dehydrogenase;Fatty aldehyde dehydrogenase	Aldh3a2	-2.67856	0.00044484
							Q91V01	Lysophospholipid acyltransferase 5	Lpcat3	-2.68155	0.00549689
							G5E897	NA	Kdelc2	-2.683	0.00793501
							A0A1Y7VLN4	Phosphatidate phosphatase LPIN1	Lpin1	-2.69195	0.0158983
							P33267	Cytochrome P450 2F2	Cyp2f2	-2.70387	0.000181483
							Q9CQN6	Transmembrane protein 14C	Tmem14c	-2.70582	0.000439234
							Q8VCH7	Retinol dehydrogenase 10	Rdh10	-2.71422	0.00119975
							Q9JLI7	Sperm-associated antigen 6	Spag6;Spag6l	-2.71969	0.00372769
							Q61830	Macrophage mannose receptor 1	Mrc1	-2.72133	1.46187e-05
							O35744	Chitinase-like protein 3	Chil3	-2.72161	0.000116317
							Q8BXZ1	Protein disulfide-isomerase TMX3	Tmx3	-2.72997	0.00150695
							Q9JLB9	Nectin-3	Pvrl3	-2.75253	0.00039668
							Q99K23	Ufm1-specific protease 2	Ufsp2	-2.76283	0.00133015
							Q9ERE7	LDLR chaperone MESD	Mesdc2	-2.78123	8.84351e-05
							Q6PA06	Atlastin-2	Atl2	-2.782	0.00444345
							Q80UU9	Membrane-associated progesterone receptor component 2	Pgrmc2	-2.78579	0.000725668
							Q9D8V0	Minor histocompatibility antigen H13	Hm13;H13	-2.78667	0.00787806
							Q8C7X2	ER membrane protein complex subunit 1	Emc1	-2.79815	0.00066131
							Q9DB25	Dolichyl-phosphate beta-glucosyltransferase	Alg5	-2.79974	0.00180463
							Z4YKT6	Dehydrogenase/reductase SDR family member 7B	Dhrs7b	-2.81471	0.00171615
							Q8BYF6	Sodium-coupled monocarboxylate transporter 1	Slc5a8	-2.81635	0.00357017
							A0A0B4J1H7	NA	Igkv1-135;Igkv1-133	-2.82081	0.000546889
							A0A0N4SVX1	Regenerating islet-derived protein 3-beta;Regenerating islet-derived protein 3-beta 16.5 kDa form;Regenerating islet-derived protein 3-beta 15 kDa form	Reg3b	-2.82181	0.000389392
							O70378	ER membrane protein complex subunit 8	Emc8	-2.82867	0.000188489
							Q9DBE8	Alpha-1,3/1,6-mannosyltransferase ALG2	Alg2	-2.83044	0.00467372
							Q8K2C9	Very-long-chain (3R)-3-hydroxyacyl-CoA dehydratase 3	Hacd3	-2.83496	0.00174221
							Q61362	Chitinase-3-like protein 1	Chi3l1	-2.83778	1.80768e-05
							Q9JKJ9	24-hydroxycholesterol 7-alpha-hydroxylase	Cyp39a1	-2.85047	0.000950956
							Q99J56	Derlin-1	Derl1	-2.861	0.0199301
							A0A0A6YXR0	Choline/ethanolaminephosphotransferase 1	Cept1	-2.86148	0.00036606
							F6WR04	Cathepsin S	Ctss	-2.87442	2.21867e-05
							Q64462	Cytochrome P450 4B1	Cyp4b1	-2.89532	7.02124e-05
							P70227	Inositol 1,4,5-trisphosphate receptor type 3	Itpr3	-2.89788	0.00668861
							P97501	Dimethylaniline monooxygenase [N-oxide-forming] 3	Fmo3	-2.91191	9.40731e-05
							D3YYZ1	NA	Ldlrad1	-2.9203	0.000327826
							Q8C6B0	NA	Mettl7a1;mCG_20149	-2.94125	0.000106537
							Q9D3B1	Very-long-chain (3R)-3-hydroxyacyl-CoA dehydratase 2	Hacd2	-2.94266	0.000725668
							Q64435	UDP-glucuronosyltransferase 1-6	Ugt1a6;Ugt1a6b	-2.94543	0.00060577
							Q9R099	Transducin beta-like protein 2	Tbl2	-2.964	0.001464
							A0A1L1SSA8	Transmembrane protein 205	Tmem205	-2.97456	0.000233985
							Q91VT4	Carbonyl reductase family member 4	Cbr4	-2.99595	0.0101843
							Q6PD26	GPI transamidase component PIG-S	Pigs	-3.00337	0.00186401
							Q3TZM9	GDP-Man:Man(3)GlcNAc(2)-PP-Dol alpha-1,2-mannosyltransferase	Alg11	-3.00377	0.00277504
							Z4YJR1	Lipase maturation factor;Lipase maturation factor 1	Lmf1	-3.00605	0.00240377
							A0A0R4J0D3	Dolichyl-diphosphooligosaccharide--protein glycosyltransferase subunit STT3B	Stt3b	-3.01236	0.00171615
							P61804	Dolichyl-diphosphooligosaccharide--protein glycosyltransferase subunit DAD1	Dad1	-3.01695	0.00303962
							P17897	Lysozyme C-1	Lyz1	-3.02916	2.50791e-05
							P12710	Fatty acid-binding protein, liver	Fabp1	-3.03261	0.0096316
							Q9D710	Thioredoxin-related transmembrane protein 2	Tmx2	-3.04086	0.00420578
							O55022	Membrane-associated progesterone receptor component 1	Pgrmc1	-3.05604	3.14807e-05
							Q91X75	Cytochrome P450 2A5;Cytochrome P450 2A4	Cyp2a5;Cyp2a4	-3.06703	1.80768e-05
							Q61563	Fibroblast growth factor receptor;Fibroblast growth factor receptor 4;Fibroblast growth factor receptor 3	Fgfr3;Fgfr4	-3.1175	1.73593e-05
							Q8BTU1	Cilia- and flagella-associated protein 20	Cfap20	-3.12345	0.000910897
							Q05895	Thrombospondin-3	Thbs3	-3.17429	0.000765132
							Q8BI84	Melanoma inhibitory activity protein 3	Mia3	-3.17825	0.00690708
							P08905	Lysozyme C-2	Lyz2	-3.1915	6.83971e-06
							P11881	Inositol 1,4,5-trisphosphate receptor type 1	Itpr1	-3.20986	0.00240377
							P50285	Dimethylaniline monooxygenase [N-oxide-forming] 1	Fmo1	-3.22297	0.000619799
							O35465	Peptidyl-prolyl cis-trans isomerase FKBP8	Fkbp8	-3.22989	0.00198951
							A0A0U1RP13	CDP-diacylglycerol--inositol 3-phosphatidyltransferase	Cdipt	-3.233	0.0035402
							Q9CX30	Protein YIF1B	Yif1b	-3.23518	0.0221606
							Q8BU33	Acetolactate synthase-like protein	Ilvbl	-3.24945	0.00323839
							Q9DAU7	WAP four-disulfide core domain protein 2	Wfdc2	-3.25459	9.84705e-05
							Q9DAJ2	Tektin-1	Tekt1	-3.27219	0.0101901
							O70152	Dolichol-phosphate mannosyltransferase subunit 1	Dpm1	-3.27442	0.000390091
							Q91VE0	Long-chain fatty acid transport protein 4	Slc27a4	-3.28396	0.000832746
							A0A2I3BRW0	Signal peptidase complex subunit 1	Spcs1	-3.30925	0.000528336
							H3BL34	Carboxylic ester hydrolase;Carboxylesterase 1E	Ces1e	-3.30984	0.000494057
							O08579	Emerin	Emd	-3.31464	0.00688782
							Q9D328	Transmembrane protein 35	Tmem35	-3.32305	0.000631683
							Q9WUQ2	Prolactin regulatory element-binding protein	Preb	-3.40329	0.0279028
							A2ADH1	Magnesium transporter protein 1	Magt1	-3.41422	0.00360026
							B9EJ54	NA	Nup205	-3.43174	0.00119795
							B2CKC6	EF-hand domain-containing protein 1	Efhc1	-3.45028	0.000652992
							Q9DCX8	Iodotyrosine dehalogenase 1	Iyd	-3.4581	0.000273926
							A2A6J4	Lymphocyte-specific protein 1	Lsp1	-3.45814	2.56404e-06
							A0A0R4J058	Chitinase domain-containing protein 1	Chid1	-3.45944	0.000418316
							D6RDS0	RUS1 family protein C16orf58 homolog	BC017158	-3.47338	0.000506051
							G5E8W9	Short-chain dehydrogenase/reductase 3	Dhrs3	-3.48108	0.00982242
							Q80WW9	DDRGK domain-containing protein 1	Ddrgk1	-3.48663	0.016027
							Q60805	Tyrosine-protein kinase Mer	Mertk	-3.49375	0.000144002
							Q99MR8	Methylcrotonoyl-CoA carboxylase subunit alpha, mitochondrial	Mccc1	-3.5207	0.0120323
							Q99KX1	Myeloid leukemia factor 2	Mlf2	-3.52205	0.00075378
							A2AGS6	Tumor protein p53-inducible protein 11	Trp53i11	-3.52402	0.000744867
							Q9CYA0	Cysteine-rich with EGF-like domain protein 2	Creld2	-3.52756	0.000636267
							Q9EPE9	Manganese-transporting ATPase 13A1	Atp13a1	-3.53857	0.00565606
							Q9JJR6	Uncharacterized protein C11orf16 homolog	D7h11orf16	-3.57961	0.0189144
							Q61592	Growth arrest-specific protein 6	Gas6	-3.58914	8.40967e-06
							B1ATS4	Calcium-transporting ATPase;Sarcoplasmic/endoplasmic reticulum calcium ATPase 3	Atp2a3	-3.61094	0.00106146
							Q6QD59	Vesicle transport protein SEC20	Bnip1	-3.63978	7.41787e-05
							Q80WJ7	Protein LYRIC	Mtdh	-3.6667	0.000142451
							A0A1Y7VK46	Thioredoxin domain-containing protein 3	Nme8	-3.67329	0.0262233
							Q9D0J8	Parathymosin	Ptms	-3.67822	0.0163781
							Q91WU0	Carboxylic ester hydrolase	Ces1f	-3.81695	0.000205117
							Q9Z1X2	Phosphatidylserine synthase 2	Ptdss2	-3.82345	0.00549689
							P04919	Band 3 anion transport protein	Slc4a1	-3.85796	0.00174221
							Q8CCJ3	E3 UFM1-protein ligase 1	Ufl1	-3.89817	0.00174221
							Q8VCA4	Leukotriene-B4 omega-hydroxylase 3	Cyp4f15;Cyp4f14	-3.93482	0.000158672
							G3X920	Armadillo repeat-containing protein 8	Armc8	-3.96085	0.0351858
							A0A0R4J0P7	Solute carrier family 22 member 18	Slc22a18	-3.99031	0.00371086
							Q9CRY7	Glycerophosphodiester phosphodiesterase domain-containing protein 1	Gdpd1	-4.04325	0.000674484
							Q99LI2	Chloride channel CLIC-like protein 1	Clcc1	-4.07994	0.000494057
							Q9BCZ4	Selenoprotein S	Vimp	-4.19037	0.0045481
							Q60648	Ganglioside GM2 activator	Gm2a	-4.22237	1.96578e-05
							A2A974	Cytochrome P450 4A12A	Cyp4a12b;Cyp4a12a	-4.31345	3.71671e-06
							Q8BQB6	Protein FAM154B	Fam154b	-4.53513	0.00102341
							O35488	Very long-chain acyl-CoA synthetase	Slc27a2	-4.77486	3.75393e-05
							E9Q7T0	Receptor protein-tyrosine kinase;Fibroblast growth factor receptor;Fibroblast growth factor receptor 2	Fgfr2	-4.78196	1.80768e-05
							A2AGB2	Uncharacterized protein C1orf87 homolog	Gm12695	-4.78757	7.60547e-05
							F6XLV1	NA	E030010N08Rik	-4.82555	0.00943048
							Q9DC61	Mitochondrial-processing peptidase subunit alpha	Pmpca	-4.83892	2.60565e-05
							Q9D180	Cilia- and flagella-associated protein 57	Cfap57	-5.42888	0.000930265
							Q8CHT0	Delta-1-pyrroline-5-carboxylate dehydrogenase, mitochondrial	Aldh4a1	-5.53493	0.00342917
							O55013	Trafficking protein particle complex subunit 3	Trappc3	-5.67765	0.00249122
							A0A0R4J1K3	Coiled-coil domain-containing protein 151	Ccdc151	-7.13846	0.00237412
							Q9QWV4	Myeloid leukemia factor 1	Mlf1	-8.19562	0.000182365

## Sheet: Supp Table 4 Ozone_MvsAir_M
Upregulated (LogFC > 1; FDR < 0.05)							Downregulated (LogFC > 1; FDR < 0.05)
Protein_IDs	Protein_names	Gene_names	logFC	adj.P.Val			Protein_IDs	Protein_names	Gene_names	logFC	adj.P.Val
P10922	Histone H1.0;Histone H1.0, N-terminally processed	H1f0	8.51572	0.00213681			Q99J08	SEC14-like protein 2	Sec14l2	-1.00162	0.0477522
Q03145	Ephrin type-A receptor 2	Epha2	7.88137	0.000387747			D3YWS3	Profilin;Profilin-2	Pfn2	-1.00617	0.0514667
P02301	Histone H3.3C;Histone H3.3;Histone H3	H3f3c;H3f3a	7.72866	3.84128e-05			Q9DBG5	Perilipin-3	Plin3	-1.01061	0.0404532
P43276	Histone H1.5	Hist1h1b	7.4725	2.05252e-06			Q80VQ0	Aldehyde dehydrogenase family 3 member B1	Aldh3b1	-1.01329	0.0263129
A0A0N4SV66	Histone H2A.J;Histone H2A type 1-H;Histone H2A type 1-K;Histone H2A type 1-F;Histone H2A type 3;Histone H2A	H2afj;Hist1h2ah;Hist1h2ak;Hist1h2af;Hist3h2a;Hist1h2aa	7.40783	7.65475e-06			D3Z2U2	NA	Tpd52	-1.01425	0.0399705
P43274	Histone H1.4	Hist1h1e	6.71092	2.66577e-05			P99029	Peroxiredoxin-5, mitochondrial	Prdx5	-1.0163	0.0281196
Q9QZQ8	Core histone macro-H2A.1	H2afy	6.69375	0.00039455			Q80V42	Carboxypeptidase M	Cpm	-1.05564	0.027999
Q8CBB6	Histone H2B;Histone H2B type 1-P;Histone H2B type 1-K;Histone H2B type 1-C/E/G;Histone H2B type 2-B;Histone H2B type 1-H;Histone H2B type 1-B;Histone H2B type 1-M;Histone H2B type 1-F/J/L;Histone H2B type 1-A	Hist1h2br;Hist1h2bp;Hist1h2bk;Hist1h2bc;Hist2h2bb;Hist1h2bh;Hist1h2bb;Hist1h2bm;Hist1h2bf;Hist1h2ba	6.61113	1.59295e-05			P04925	Major prion protein	Prnp	-1.05932	0.0523012
P68433	Histone H3.1	Hist1h3a	6.57068	0.000175988			Q61247	Alpha-2-antiplasmin	Serpinf2	-1.06112	0.0420298
A0A140LHP0	Pancreatic secretory granule membrane major glycoprotein GP2	Gp2	6.24021	0.00122431			O54984	ATPase Asna1	Asna1	-1.06216	0.0329121
P84228	Histone H3.2;Histone H3	Hist1h3b;H3f3a	6.18463	7.74274e-06			E9QNW6	Platelet-activating factor acetylhydrolase 2, cytoplasmic	Pafah2	-1.07086	0.0396655
Q5U462	CUB domain-containing protein 1	Cdcp1	6.09857	0.00122151			A0A2I3BPT1	Amyloid beta A4 protein;N-APP;Soluble APP-alpha;Soluble APP-beta;C99;Beta-amyloid protein 42;Beta-amyloid protein 40;C83;P3(42);P3(40);C80;Gamma-secretase C-terminal fragment 59;Gamma-secretase C-terminal fragment 57;Gamma-secretase C-terminal fragment 50;C31	App	-1.07219	0.0410495
Q80YX1	Tenascin	Tnc	6.09718	0.0206406			P51885	Lumican	Lum	-1.07257	0.0546269
P15864	Histone H1.2	Hist1h1c	6.04042	2.36774e-05			O88844	Isocitrate dehydrogenase [NADP] cytoplasmic	Idh1	-1.0783	0.0164559
P62806	Histone H4	Hist1h4a	5.97557	6.69802e-06			Q6GT24	Peroxiredoxin-6	Prdx6	-1.08515	0.0343741
Z4YL78	Cytoskeleton-associated protein 5	Ckap5	5.96463	0.00117494			Q9WVJ3	Carboxypeptidase Q	Cpq	-1.08859	0.0327123
P43277	Histone H1.3	Hist1h1d	5.25979	1.59295e-05			P27046	Alpha-mannosidase 2	Man2a1	-1.11263	0.0331107
Q99JZ0	Syntenin-2	Sdcbp2	4.98898	0.00280608			Q8BWT1	3-ketoacyl-CoA thiolase, mitochondrial	Acaa2	-1.11475	0.042518
G3X9J0	NA	Sipa1l3	4.86811	6.69802e-06			P09528	Ferritin heavy chain;Ferritin heavy chain, N-terminally processed	Fth1	-1.14342	0.042994
P62315	Small nuclear ribonucleoprotein Sm D1	Snrpd1	4.69673	0.00159688			Q9QXC1	Fetuin-B	Fetub	-1.14453	0.0394997
O08810	116 kDa U5 small nuclear ribonucleoprotein component	Eftud2	4.65046	0.000684491			B8JJN0	Complement factor B;Complement factor B Ba fragment;Complement factor B Bb fragment	Gm20547;Cfb	-1.14819	0.0515438
Q3TJ91	Lethal(2) giant larvae protein homolog 2	Llgl2	4.62557	1.53932e-05			A8DUK4	Hemoglobin subunit beta-1	Hbbt1;Hbb-b1;Hbb-bs	-1.16835	0.0516963
Q9EPR4	Solute carrier family 23 member 2	Slc23a2	4.43569	0.0114442			A0A494BAJ6	ADP-ribosylation factor-like protein 3	Arl3	-1.16997	0.0121701
B1AYG7	Integrin beta;Integrin beta-6	Itgb6	4.39979	0.00293977			P16125	L-lactate dehydrogenase B chain;L-lactate dehydrogenase	Ldhb	-1.18294	0.0209197
Q9R155	Pendrin	Slc26a4	4.34521	0.000387747			P63011	Ras-related protein Rab-3A	Rab3a	-1.18847	0.0160831
F2Z469	Matrilin-4	Matn4	4.28186	0.00558362			O70481	E3 ubiquitin-protein ligase UBR1	Ubr1	-1.19529	0.0275102
Q8BGS1	Band 4.1-like protein 5	Epb41l5	4.24695	0.000387747			E9Q7G1	NA	Tmed7	-1.20089	0.0428536
P70452	Syntaxin-4	Stx4	4.18091	0.0368895			Q6PB44	Tyrosine-protein phosphatase non-receptor type 23	Ptpn23	-1.20129	0.0146676
O88325	NA	Naglu	4.15202	0.00307563			P47739	Aldehyde dehydrogenase, dimeric NADP-preferring	Aldh3a1	-1.20158	0.0482769
P43406	Integrin alpha-V;Integrin alpha-V heavy chain;Integrin alpha-V light chain	Itgav	4.15191	2.8426e-05			Q8R0Y6	Cytosolic 10-formyltetrahydrofolate dehydrogenase	Aldh1l1	-1.20368	0.00849717
P11679	Keratin, type II cytoskeletal 8	Krt8	4.08023	5.57806e-05			O88968	Transcobalamin-2	Tcn2	-1.2038	0.0359079
Z4YKB8	Heterochromatin protein 1-binding protein 3	Hp1bp3	3.96706	0.00293977			P06683	Complement component C9	C9	-1.21496	0.0504623
Q62470	Integrin alpha-3;Integrin alpha-3 heavy chain;Integrin alpha-3 light chain	Itga3	3.8984	0.000100371			Q8BGD4	Solute carrier organic anion transporter family member 4C1	Slco4c1	-1.22218	0.0484498
P62320	Small nuclear ribonucleoprotein Sm D3	Snrpd3	3.89763	0.00122431			Q9CPN7	NA	1810009J06Rik;Gm2663	-1.23001	0.0517206
B8JK39	Integrin alpha-9	Itga9	3.89178	0.00414493			F6VG99	NA	Lmo7	-1.2306	0.0175627
Q921W0	Charged multivesicular body protein 1a	Chmp1a	3.87504	0.0051416			P27612	Phospholipase A-2-activating protein	Plaa	-1.23328	0.0285644
Q8C0M2	Abhydrolase domain-containing protein 4	Abhd4	3.83159	0.000387747			E9PUD2	Dynamin-1-like protein	Dnm1l	-1.24582	0.0331107
Q8C0Z1	Protein ITFG3	Itfg3	3.80065	0.00558362			P01027	Complement C3;Complement C3 beta chain;C3-beta-c;Complement C3 alpha chain;C3a anaphylatoxin;Acylation stimulating protein;Complement C3b alpha chain;Complement C3c alpha chain fragment 1;Complement C3dg fragment;Complement C3g fragment;Complement C3d fragment;Complement C3f fragment;Complement C3c alpha chain fragment 2	C3	-1.25632	0.0272909
Q02788	Collagen alpha-2(VI) chain	Col6a2	3.77757	0.00859148			Q3V1M1	Immunoglobulin superfamily member 10	Igsf10	-1.25647	0.0479063
Q9DC53	Copine-8	Cpne8	3.77362	0.00420307			O54724	Polymerase I and transcript release factor	Ptrf	-1.26753	0.0284682
S4R1I6	Probable ATP-dependent RNA helicase DDX5	Ddx5	3.76474	0.00253228			Q8BPB5	EGF-containing fibulin-like extracellular matrix protein 1	Efemp1	-1.26954	0.0399705
Q61739	Integrin alpha-6;Integrin alpha-6 heavy chain;Integrin alpha-6 light chain	Itga6	3.75206	0.00213681			A0A075B5Q9	Ig heavy chain V region 5-84	Ighv5-15;Ighv5-12	-1.26988	0.0319881
Q91VR8	Protein BRICK1	Brk1	3.73386	0.00605274			P47713	Cytosolic phospholipase A2;Phospholipase A2;Lysophospholipase	Pla2g4a	-1.2725	0.0522341
G3X8W2	Resistin-like alpha	Retnla	3.72446	0.00293944			Q8K4Z3	NAD(P)H-hydrate epimerase	Apoa1bp	-1.27269	0.0182439
Q99PV0	Pre-mRNA-processing-splicing factor 8	Prpf8	3.71742	0.00849717			P06797	Cathepsin L1;Cathepsin L1 heavy chain;Cathepsin L1 light chain	Ctsl	-1.27512	0.0286405
Q62009	Periostin	Postn	3.71298	0.00804078			G5E899	Plasminogen activator inhibitor 1	Serpine1	-1.27906	0.0412919
P70698	CTP synthase 1	Ctps1	3.70887	0.000125056			A0A075B5T4	NA	Ighv1-4	-1.28751	0.0219965
A0A087WPL5	ATP-dependent RNA helicase A	Dhx9	3.70468	0.00886095			P24472	Glutathione S-transferase A4	Gsta4	-1.28973	0.0236526
P63163	Small nuclear ribonucleoprotein-associated protein N;Small nuclear ribonucleoprotein-associated protein B	Snrpn;Snrpb	3.70109	0.00888479			P29699	Alpha-2-HS-glycoprotein	Ahsg	-1.29461	0.0290744
P48678	Prelamin-A/C;Lamin-A/C	Lmna	3.64549	0.000287875			P11680	Properdin	Cfp	-1.30825	0.0530213
Q9QXS1	Plectin	Plec	3.59866	0.000397117			A0A140T8N0	Ig kappa chain V-V region MOPC 41	Gm5571	-1.32049	0.0178631
Q8C119	Protein NDNF	Ndnf	3.58522	0.003575			P49182	Heparin cofactor 2	Serpind1	-1.32049	0.033596
Q6P8P8	Pulmonary surfactant-associated protein C	Sftpc	3.57861	0.00501068			Q8R0I0	Angiotensin-converting enzyme 2;Processed angiotensin-converting enzyme 2	Ace2	-1.32243	0.042476
A2A5R2	Brefeldin A-inhibited guanine nucleotide-exchange protein 2	Arfgef2	3.5763	0.00586481			A0A0R4IZW5	Cadherin-1;E-Cad/CTF1;E-Cad/CTF2;E-Cad/CTF3	Cdh1	-1.33145	0.0124174
E9QA63	Microtubule-actin cross-linking factor 1	Macf1	3.56868	0.0046853			Q80UG2	Plexin-A4	Plxna4	-1.33545	0.0420298
Q5EBP8	Heterogeneous nuclear ribonucleoprotein A1;Heterogeneous nuclear ribonucleoprotein A1, N-terminally processed	Hnrnpa1	3.54636	0.0100404			Q61129	Complement factor I;Complement factor I heavy chain;Complement factor I light chain	Cfi	-1.33648	0.0224587
Q9D708	NA	S100a16	3.53667	0.00252767			Q9CQI1	Pulmonary surfactant-associated protein A	Sftpa1	-1.33693	0.0102516
Q9R1S8	Calpain-7	Capn7	3.44405	0.00356573			Q99P72	Reticulon-4	Rtn4	-1.33878	0.0306479
P17156	Heat shock-related 70 kDa protein 2	Hspa2	3.4203	0.00356573			P35276	Ras-related protein Rab-3D	Rab3d	-1.34215	0.0334583
Q9Z2X1	Heterogeneous nuclear ribonucleoprotein F;Heterogeneous nuclear ribonucleoprotein F, N-terminally processed	Hnrnpf	3.40729	0.00780081			A0A2I3BQE1	NA	AI182371	-1.34343	0.0529961
Q8C4G3	Phospholipid-transporting ATPase;Probable phospholipid-transporting ATPase IIA	Atp9a	3.40049	0.0037426			Q8VE88	Protein FAM114A2	Fam114a2	-1.3449	0.0470458
A0A087WQA5	TAR DNA-binding protein 43	Tardbp	3.3733	0.0180687			Q63918	Serum deprivation-response protein	Sdpr	-1.35106	0.00708069
Q05769	Prostaglandin G/H synthase 2	Ptgs2	3.33806	0.0522886			P10605	Cathepsin B;Cathepsin B light chain;Cathepsin B heavy chain	Ctsb	-1.36293	0.0177229
E9QAQ8	NA	Muc5ac	3.2991	0.0156323			Q9ES97	Reticulon-3	Rtn3	-1.36475	0.0333668
P54818	Galactocerebrosidase	Galc	3.2811	0.00257928			Q07456	Protein AMBP;Alpha-1-microglobulin;Inter-alpha-trypsin inhibitor light chain;Trypstatin	Ambp	-1.36682	0.0302087
Q62318	Transcription intermediary factor 1-beta	Trim28	3.2792	0.0037426			Q9WV54	Acid ceramidase;Acid ceramidase subunit alpha;Acid ceramidase subunit beta	Asah1	-1.36716	0.0122087
A0A087WR50	Fibronectin;Anastellin	Fn1	3.26053	0.000387747			A0A0R4J038	Kininogen-1;Kininogen-1 heavy chain;Bradykinin;Kininogen-1 light chain	Kng1	-1.36858	0.0256953
P39876	Metalloproteinase inhibitor 3	Timp3	3.26007	0.0134321			Q8R121	Protein Z-dependent protease inhibitor	Serpina10	-1.37619	0.0286405
A0A140LHA2	Mitotic checkpoint protein BUB3	Bub3	3.2596	0.00950485			Q60994	Adiponectin	Adipoq	-1.38162	0.00844736
P35550	rRNA 2-O-methyltransferase fibrillarin	Fbl	3.19597	0.00550228			P00687	Alpha-amylase 1;Alpha-amylase	Amy1	-1.38452	0.0376992
Q3UGN9	Signal transducing adapter molecule 1	Stam	3.17252	0.0151173			P09581	Macrophage colony-stimulating factor 1 receptor	Csf1r	-1.38492	0.0147083
Q9CQ10	Charged multivesicular body protein 3	Chmp3	3.12482	0.003575			Q31093	NA	H2-M3	-1.38651	0.0251404
A2A863	Integrin beta-4;Integrin beta	Itgb4	3.06418	0.00804078			Q80V26	Inositol monophosphatase 3	Impad1	-1.38989	0.0198803
Q3UKC1	Tax1-binding protein 1 homolog	Tax1bp1	3.04776	0.0132672			A0A494B8Y8	Protein YIF1A	Yif1a	-1.39632	0.0425847
P09405	Nucleolin	Ncl	3.02079	0.0168048			P32261	Antithrombin-III	Serpinc1	-1.40807	0.0249829
A0A494BBP6	Cytosolic purine 5-nucleotidase	Nt5c2	2.96545	0.0180687			E9PWM3	NA	Armcx4	-1.41003	0.0215032
D3YYU9	Lipolysis-stimulated lipoprotein receptor	Lsr	2.94002	0.00439709			Q4VWZ5	Acyl-CoA-binding protein	Dbi	-1.41193	0.0501041
A2AFJ1	Histone-binding protein RBBP7	Rbbp7	2.92197	0.00873446			P08228	Superoxide dismutase [Cu-Zn]	Sod1	-1.41265	0.0251148
Q02248	Catenin beta-1	Ctnnb1	2.88939	0.000100371			P07724	Serum albumin	Alb	-1.41292	0.0160162
P35802	Neuronal membrane glycoprotein M6-a	Gpm6a	2.87354	0.003575			Q9D1D4	Transmembrane emp24 domain-containing protein 10	Tmed10	-1.41629	0.0200304
Q9EQG9	Collagen type IV alpha-3-binding protein	Col4a3bp	2.85526	0.00291875			Q64726	Zinc-alpha-2-glycoprotein	Azgp1	-1.41829	0.0236747
P70206	Plexin-A1	Plxna1	2.85181	0.000994986			P08113	Endoplasmin	Hsp90b1	-1.42984	0.0302087
Q8CHW4	Translation initiation factor eIF-2B subunit epsilon	Eif2b5	2.84404	0.0032926			P47857	ATP-dependent 6-phosphofructokinase, muscle type	Pfkm	-1.43029	0.0331107
Q8BGJ5	Polypyrimidine tract-binding protein 1	Ptbp1	2.82108	0.0032926			Q9JKW0	ADP-ribosylation factor-like protein 6-interacting protein 1	Arl6ip1	-1.43517	0.0394997
E9PWQ3	NA	Col6a3	2.81505	0.00252767			P97298	Pigment epithelium-derived factor	Serpinf1	-1.44253	0.0116926
A0A1B0GRT6	Receptor-type tyrosine-protein phosphatase epsilon	Ptpre	2.79057	0.0210666			P47955	60S acidic ribosomal protein P1	Rplp1	-1.4433	0.0110591
E9Q8Z5	Catenin delta-1	Ctnnd1	2.77347	0.000387747			Q5NCU4	SPARC	Sparc	-1.44485	0.0256953
Q8BGV3	Tumor-associated calcium signal transducer 2	Tacstd2	2.77217	0.00169546			Q9R0E2	Procollagen-lysine,2-oxoglutarate 5-dioxygenase 1	Plod1	-1.45236	0.0388719
Q99K85	Phosphoserine aminotransferase	Psat1	2.75421	0.0175645			Q9CPX4	Ferritin;Ferritin light chain 1;Ferritin light chain 2	Ftl1;Ftl2	-1.45254	0.0286405
A0A0G2JDX4	Tetraspanin;Tetraspanin-2	Tspan2	2.74558	0.0026262			A2AIH8	Pirin	Pir	-1.45324	0.0421146
F7BWT7	Tetraspanin-15	Tspan15	2.73592	0.00513778			Q921I1	Serotransferrin	Tf	-1.45546	0.0185676
P27546	Microtubule-associated protein 4	Map4	2.71154	0.0047064			E9Q616	NA	Ahnak	-1.45679	0.00454008
S4R1L5	Baculoviral IAP repeat-containing protein 6	Birc6	2.70733	0.0263092			Q9DCT8	Cysteine-rich protein 2	Crip2	-1.45826	0.0198179
A0A1L1SU40	NA	NA	2.66644	0.00454008			Q8BQ47	Protein canopy homolog 4	Cnpy4	-1.46033	0.0466248
G5E8J3	WD repeat-containing protein 11	Wdr11	2.61495	0.00194778			Q9CPN9	NA	2210010C04Rik	-1.46178	0.0264526
Q9R118	Serine protease HTRA1	Htra1	2.60609	0.00136077			Q9WUD0	Cytochrome P450 2B10	Cyp2b10	-1.46623	0.0250203
Q8C129	Leucyl-cystinyl aminopeptidase	Lnpep	2.60391	0.0137286			Q9R097	Kunitz-type protease inhibitor 1	Spint1	-1.47889	0.00849717
Q8K0Q5	Rho GTPase-activating protein 18	Arhgap18	2.57753	0.0120806			Q61233	Plastin-2	Lcp1	-1.48455	0.00474246
Q8VDZ4	Palmitoyltransferase ZDHHC5	Zdhhc5	2.5752	0.013891			P01837	Ig kappa chain C region	NA	-1.48932	0.0146676
Q8R502	Volume-regulated anion channel subunit LRRC8C	Lrrc8c	2.56984	0.00605274			Q9DBH5	Vesicular integral-membrane protein VIP36	Lman2	-1.49339	0.0431111
D3YXP6	Phosphomevalonate kinase	Pmvk	2.54464	0.0113341			Q01279	Epidermal growth factor receptor	Egfr	-1.50068	0.0297964
Q64514	Tripeptidyl-peptidase 2	Tpp2	2.51417	0.0259716			A0A0B4J1J5	NA	Ighv9-3	-1.50104	0.0279029
Q61024	Asparagine synthetase [glutamine-hydrolyzing]	Asns	2.50814	0.00345261			Q9CQI6	Coactosin-like protein	Cotl1	-1.50919	0.0129939
Q8R3B1	1-phosphatidylinositol 4,5-bisphosphate phosphodiesterase delta-1;Phosphoinositide phospholipase C	Plcd1	2.50445	0.000387747			O35887	Calumenin	Calu	-1.50965	0.0147083
P24547	Inosine-5-monophosphate dehydrogenase 2	Impdh2	2.50369	0.0196232			Q91X70	NA	C6	-1.51248	0.0101078
A0A1L1SS10	Kelch-like ECH-associated protein 1	Keap1	2.50186	0.0314311			Q3UTR7	Angiotensinogen;Angiotensin-1;Angiotensin-2;Angiotensin-3;Angiotensin-4;Angiotensin 1-9;Angiotensin 1-7;Angiotensin 1-5;Angiotensin 1-4	Agt	-1.51489	0.0238637
Q8BGT6	MICAL-like protein 1	Micall1	2.50077	0.004255			Q06770	Corticosteroid-binding globulin	Serpina6	-1.52885	0.0265834
P20352	Tissue factor	F3	2.49846	0.00117494			Q61599	Rho GDP-dissociation inhibitor 2	Arhgdib	-1.53339	0.0203284
O35711	Liprin-beta-2	Ppfibp2	2.49253	0.0229944			E9Q1L0	NA	Vmn2r80	-1.54073	0.0221193
Q9WUD1	STIP1 homology and U box-containing protein 1	Stub1	2.48892	0.0122001			F8WIP8	Osteopontin	Spp1	-1.54443	0.0304403
Q6ZPE2	Myotubularin-related protein 5	Sbf1	2.46805	0.00542135			Q8R0J2	Mannose-P-dolichol utilization defect 1 protein	Mpdu1	-1.55299	0.0304403
Q9WV91	Prostaglandin F2 receptor negative regulator	Ptgfrn	2.46411	0.0366847			P18531	Ig heavy chain V region 3-6	Ighv3-6;Ighv3-1	-1.55456	0.0286405
Q921K2	Poly [ADP-ribose] polymerase 1	Parp1	2.45572	0.0206406			Q99KF1	Transmembrane emp24 domain-containing protein 9	Tmed9	-1.56821	0.0304055
D3Z549	Protein numb homolog	Numb	2.44894	0.0196953			Q91X72	Hemopexin	Hpx	-1.57563	0.021533
Q8VC88	Grancalcin	Gca	2.44778	0.00430289			O08749	Dihydrolipoyl dehydrogenase, mitochondrial	Dld	-1.57755	0.0394997
Q8R2S8	CD177 antigen	Cd177	2.44751	0.0286405			Q9Z0J0	Epididymal secretory protein E1	Npc2	-1.58749	0.0129939
Q9JMC8	Band 4.1-like protein 4B	Epb41l4b;Epb4.1l4b	2.44476	0.0175772			D3Z041	Long-chain-fatty-acid--CoA ligase 1	Acsl1	-1.59284	0.014259
Q9CX00	IST1 homolog	Ist1	2.37238	0.00122151			A0A0B4J1J6	NA	Ighv10-1	-1.59793	0.00886095
Q8K3G9	DCC-interacting protein 13-beta	Appl2	2.36854	0.0287452			Q68FM4	Protein-tyrosine-phosphatase;Receptor-type tyrosine-protein phosphatase mu	Ptprm	-1.59879	0.0474025
O35640	Annexin A8;Annexin	Anxa8	2.35653	0.0249826			O54782	Epididymis-specific alpha-mannosidase	Man2b2	-1.59986	0.0394571
P48722	Heat shock 70 kDa protein 4L	Hspa4l	2.35438	0.00150269			Q61646	Haptoglobin;Haptoglobin alpha chain;Haptoglobin beta chain	Hp	-1.60155	0.021533
H7BWY5	Poly [ADP-ribose] polymerase 9	Parp9	2.34242	0.00252767			J3QMM7	ATP-dependent (S)-NAD(P)H-hydrate dehydratase	Carkd	-1.60906	0.0106285
B2RUP2	Protein unc-13 homolog D	Unc13d	2.33042	0.00117494			A0A140T8N5	NA	NA	-1.6094	0.0279029
Q80UG5	Septin-9	2020-09-09	2.32784	0.0113575			A0A0R4J0I1	NA	NA	-1.6197	0.0121701
Q3UMA3	Hepatocyte growth factor-regulated tyrosine kinase substrate	Hgs	2.32569	0.0181769			P16056	Hepatocyte growth factor receptor;Receptor protein-tyrosine kinase	Met	-1.62124	0.0360533
A0A0A6YW28	Ubiquitin carboxyl-terminal hydrolase;Ubiquitin carboxyl-terminal hydrolase 4	Usp4	2.31763	0.0120806			P01635	Ig kappa chain V-V region K2	NA	-1.62437	0.0154461
Q8R3G9	Tetraspanin-8	Tspan8	2.3125	0.00836589			Q9D8L3	Translocon-associated protein subunit delta	Ssr4	-1.62909	0.029057
A0A0N4SVL9	Serine/threonine-protein phosphatase 6 catalytic subunit;Serine/threonine-protein phosphatase 6 catalytic subunit, N-terminally processed	Ppp6c	2.31089	0.00796206			Q9CQN6	Transmembrane protein 14C	Tmem14c	-1.62941	0.0188137
Q8BPM0	Disheveled-associated activator of morphogenesis 1	Daam1	2.31022	0.0232894			Q9R111	Guanine deaminase	Gda	-1.63093	0.0146676
Q3UHC2	Leucine-rich repeat serine/threonine-protein kinase 1	Lrrk1	2.30271	0.0206406			P24369	Peptidyl-prolyl cis-trans isomerase B	Ppib	-1.63349	0.0279029
D3YUW7	Cingulin	Cgn	2.29851	0.00454008			P70158	Acid sphingomyelinase-like phosphodiesterase 3a	Smpdl3a	-1.63555	0.0206406
F8WI14	NA	Ecm1	2.29151	0.00213681			P18528	Ig heavy chain V region 6.96	NA	-1.64385	0.0281196
Q9DAY9	Nucleophosmin	Npm1	2.28787	0.00414493			P23953	Carboxylesterase 1C	Ces1c	-1.64588	0.0154461
D3YUE2	Procollagen C-endopeptidase enhancer 1	Pcolce	2.28144	0.0314057			A0A0G2JE99	Ig lambda-1 chain C region	NA	-1.65264	0.0188137
Q923B6	Metalloreductase STEAP4	Steap4	2.25943	0.0146676			E0CYM1	Filamin A-interacting protein 1-like	Filip1l	-1.65556	0.0526621
O55026	Ectonucleoside triphosphate diphosphohydrolase 2	Entpd2	2.24661	0.0384272			G3X8T3	Carboxypeptidase;Lysosomal protective protein;Lysosomal protective protein 32 kDa chain;Lysosomal protective protein 20 kDa chain	Ctsa	-1.65911	0.0113341
Q99KR3	Beta-lactamase-like protein 2	Lactb2	2.23026	0.0420903			G3UW41	PDZK1-interacting protein 1	Pdzk1ip1	-1.66139	0.0434802
Q9JKX6	ADP-sugar pyrophosphatase	Nudt5	2.22842	0.00418746			Q9D1Q6	Endoplasmic reticulum resident protein 44	Erp44	-1.67054	0.0262621
Q8K1A6	Coiled-coil and C2 domain-containing protein 1A	Cc2d1a	2.2263	0.000892028			A0A140T8M5	NA	NA	-1.67126	0.0219324
Q8VCC9	Spondin-1	Spon1	2.22381	0.0305843			Q64446	Copper-transporting ATPase 2	Atp7b	-1.67356	0.0032926
O35685	Nuclear migration protein nudC	Nudc	2.2216	0.00475468			Q8VCS0	N-acetylmuramoyl-L-alanine amidase	Pglyrp2	-1.67381	0.012196
A0A171KXD3	Protein arginine N-methyltransferase 1	Prmt1	2.21294	0.00886715			O89020	Afamin	Afm	-1.67463	0.0249826
E9QM38	Solute carrier family 12 member 2	Slc12a2	2.21134	0.00608694			A0A0R4J0Z1	Protein disulfide-isomerase A4	Pdia4	-1.68019	0.027999
Q99PP9	Tripartite motif-containing protein 16	Trim16	2.19581	0.00280608			Q99L44	Prostasin;Prostasin light chain;Prostasin heavy chain	Prss8	-1.68178	0.00627653
Q4VA93	Protein kinase C;Protein kinase C alpha type	Prkca	2.17972	0.00849717			Q61730	Interleukin-1 receptor accessory protein	Il1rap	-1.68323	0.0164559
A0A0R4J0E9	Feline leukemia virus subgroup C receptor-related protein 2	Flvcr2	2.16812	0.038404			Q91VF2	Histamine N-methyltransferase	Hnmt	-1.69325	0.026761
Q80UK0	SEC14 domain and spectrin repeat-containing protein 1	Sestd1	2.16481	0.0059074			P27773	Protein disulfide-isomerase A3	Pdia3	-1.69446	0.0292361
Q8CIB5	Fermitin family homolog 2	Fermt2	2.15371	0.00287346			A0A075B5J9	NA	Igkv17-127;Igkv17-121	-1.69921	0.0198803
Q8R0H9	ADP-ribosylation factor-binding protein GGA1	Gga1	2.15081	0.0118187			P47758	Signal recognition particle receptor subunit beta	Srprb	-1.70678	0.003575
Q9Z2M6	Ubiquitin-like protein 3	Ubl3	2.1384	0.00683112			Q920H1	Secretoglobin family 3A member 2	Scgb3a2	-1.71105	0.003575
Q60972	Histone-binding protein RBBP4	Rbbp4	2.13017	0.0396655			P30412	Peptidyl-prolyl cis-trans isomerase C	Ppic	-1.71307	0.00455367
P70663	SPARC-like protein 1	Sparcl1	2.12014	0.00950485			Q640R3	Hepatocyte cell adhesion molecule	Hepacam	-1.71453	0.0548859
Q8VD65	Phosphoinositide 3-kinase regulatory subunit 4	Pik3r4	2.11615	0.0446033			Q8C147	Dedicator of cytokinesis protein 8	Dock8	-1.71721	0.0373257
F8WIE5	E3 ubiquitin-protein ligase HECTD1	Hectd1	2.10913	0.0206406			D3Z5G7	Carboxylic ester hydrolase	Ces1b	-1.71771	0.0209197
B7ZNR9	Mitogen-activated protein kinase kinase kinase kinase 4	Map4k4	2.08137	0.0149082			A0A075B5P3	Ig gamma-2B chain C region	Ighg2b;Igh-3	-1.7237	0.0100264
Q9EPU0	Regulator of nonsense transcripts 1	Upf1	2.08095	0.00886095			P22599	Alpha-1-antitrypsin 1-2	Serpina1b	-1.73275	0.021533
E9QLL2	Dynamin-3	Dnm3	2.07836	0.0290744			Q06318	Uteroglobin	Scgb1a1	-1.73707	0.00801233
H3BJU7	Rho guanine nucleotide exchange factor 2	Arhgef2	2.07688	0.0196953			P47738	Aldehyde dehydrogenase, mitochondrial	Aldh2	-1.73751	0.00882829
Q9CQ26	STAM-binding protein	Stambp	2.05951	0.0185391			P20029	78 kDa glucose-regulated protein	Hspa5	-1.74043	0.0206406
A0A0R4J268	Oncostatin-M-specific receptor subunit beta	Osmr	2.05847	0.0532625			F6TFN2	NA	Lmo7	-1.74394	0.0267933
P70268	Serine/threonine-protein kinase N1	Pkn1	2.0565	0.00243459			P03977	Ig kappa chain V-III region 50S10.1	NA	-1.74406	0.0263129
O35382	Exocyst complex component 4	Exoc4	2.05321	0.0134014			Q9DCN2	NADH-cytochrome b5 reductase 3;NADH-cytochrome b5 reductase 3 membrane-bound form;NADH-cytochrome b5 reductase 3 soluble form;NADH-cytochrome b5 reductase	Cyb5r3	-1.74823	0.0335848
P84084	ADP-ribosylation factor 5	Arf5	2.05172	0.0478261			A0A0R4J0X5	NA	NA	-1.75059	0.0105894
P46737	Lys-63-specific deubiquitinase BRCC36	Brcc3	2.04193	0.0279029			Q8BFZ9	Erlin-2	Erlin2	-1.75276	0.00886095
Q923U0	TOM1-like protein 1	Tom1l1	2.03376	0.0384439			A2AW86	Lymphocyte antigen 75	Ly75	-1.76606	0.0184318
Q8R420	ATP-binding cassette sub-family A member 3	Abca3	2.02983	0.00117494			D3YWS7	Fucose mutarotase	Fuom	-1.77435	0.0425847
Q9CR26	Vacuolar protein sorting-associated protein VTA1 homolog	Vta1	2.02221	0.00415942			Q8C522	Endonuclease domain-containing 1 protein	Endod1	-1.77598	0.0215557
O35598	Disintegrin and metalloproteinase domain-containing protein 10	Adam10	2.00771	0.00117494			Q8C0M8	Dynein intermediate chain 1, axonemal	Dnai1	-1.77615	0.0379244
Q9CQ73	NA	Pkp2	2.00384	0.00415942			A0A075B5S9	NA	Ighv9-4	-1.77637	0.0175772
Q99L60	V-type proton ATPase subunit C 2	Atp6v1c2	1.99739	0.00577406			Q64310	Surfeit locus protein 4	Surf4	-1.7828	0.0472589
Q9CX34	Suppressor of G2 allele of SKP1 homolog	Sugt1	1.99697	0.0280101			Q9R0Q3	Transmembrane emp24 domain-containing protein 2	Tmed2	-1.78325	0.0168048
Q9CQW9	Interferon-induced transmembrane protein 3	Ifitm3	1.98487	0.0037426			Q3ULD5	Methylcrotonoyl-CoA carboxylase beta chain, mitochondrial	Mccc2	-1.78536	0.0249826
Q8K2Q7	BRO1 domain-containing protein BROX	Brox	1.96174	0.00243459			Q91XL1	NA	Lrg1	-1.79247	0.0147083
Q8R0W0	Epiplakin	Eppk1	1.95953	0.0114442			A0A5F8MPK9	Phosphatidylinositide phosphatase SAC1	Sacm1l	-1.796	0.0412919
P61759	Prefoldin subunit 3	Vbp1	1.95817	0.0075665			Q00993	Tyrosine-protein kinase receptor UFO;Receptor protein-tyrosine kinase	Axl	-1.80556	0.0477549
Q91X83	S-adenosylmethionine synthase isoform type-1	Mat1a	1.95623	0.0138953			G3UZU4	NA	Gtf2i	-1.81074	0.0113341
Q9D832	DnaJ homolog subfamily B member 4	Dnajb4	1.94555	0.0529961			E9Q9C6	NA	Fcgbp	-1.8144	0.0359079
D3Z6K8	Ras-specific guanine nucleotide-releasing factor 2	Rasgrf2	1.94019	0.0208213			A2API8	A-kinase anchor protein 2	Akap2;Pakap	-1.82155	0.0047064
A0A1B0GT40	Mitochondrial peptide methionine sulfoxide reductase	Msra	1.9371	0.0157332			P07309	Transthyretin	Ttr	-1.83258	0.0047064
Q6PAV2	Probable E3 ubiquitin-protein ligase HERC4	Herc4	1.92799	0.0145229			Q8BTU1	Cilia- and flagella-associated protein 20	Cfap20	-1.84303	0.0229944
Q91VM3	WD repeat domain phosphoinositide-interacting protein 4	Wdr45	1.92433	0.0360533			A0A338P7E3	NA	NA	-1.84837	0.0287452
F6XC25	Coiled-coil and C2 domain-containing protein 1B	Cc2d1b	1.92192	0.0523843			Q00898	Alpha-1-antitrypsin 1-5	Serpina1e	-1.86086	0.00367752
B2RQ71	NA	Dip2c	1.92146	0.0129422			Q61335	B-cell receptor-associated protein 31	Bcap31	-1.86814	0.0174361
Q9D7F7	Charged multivesicular body protein 4c	Chmp4c	1.91985	0.00138334			P46978	Dolichyl-diphosphooligosaccharide--protein glycosyltransferase subunit STT3A	Stt3a	-1.87074	0.0526621
Q8C6B2	Rhotekin	Rtkn	1.91899	0.0428512			Q3TQC7	Ectonucleoside triphosphate diphosphohydrolase 5	Entpd5	-1.87159	0.0206406
Q810B6	Rabankyrin-5	Ankfy1	1.91312	0.00471535			Q08189	Protein-glutamine gamma-glutamyltransferase E;Protein-glutamine gamma-glutamyltransferase E 50 kDa catalytic chain;Protein-glutamine gamma-glutamyltransferase E 27 kDa non-catalytic chain	Tgm3	-1.87579	0.0209306
P35762	CD81 antigen	Cd81	1.91104	0.0286405			Q8VDD8	WAS protein family homolog 1	Wash1	-1.88828	0.00956945
A0A0A0MQN4	Ubiquitin-like modifier-activating enzyme ATG7	Atg7	1.90169	0.041873			Q80T23	Synaptotagmin-like protein 5	Sytl5	-1.88829	0.0483716
Q8BT60	Copine-3	Cpne3	1.86897	0.00195193			F6TQW2	Ig gamma-2A chain C region secreted form	Ighg2c	-1.88845	0.00836589
Q80UP5	Ankyrin repeat domain-containing protein 13A	Ankrd13a	1.86267	0.0510033			Q91YW3	DnaJ homolog subfamily C member 3	Dnajc3	-1.89142	0.0338961
Q9Z2C5	Myotubularin	Mtm1	1.86134	0.0157959			P10649	Glutathione S-transferase Mu 1	Gstm1	-1.89234	0.0059074
Q91YS4	NA	Klc2	1.86116	0.0427055			P14211	Calreticulin	Calr	-1.89396	0.0290816
Q9JIZ9	Phospholipid scramblase 3	Plscr3	1.85152	0.0444873			O08547	Vesicle-trafficking protein SEC22b	Sec22b	-1.89687	0.0284791
P53986	Monocarboxylate transporter 1	Slc16a1	1.84788	0.041873			Q99KV1	DnaJ homolog subfamily B member 11	Dnajb11	-1.90741	0.0286405
P17426	AP-2 complex subunit alpha-1	Ap2a1	1.84136	0.004255			Q3TML0	Protein disulfide-isomerase A6	Pdia6	-1.90833	0.0209306
Q8K1R7	Serine/threonine-protein kinase Nek9	Nek9	1.8334	0.0540322			P42703	Leukemia inhibitory factor receptor	Lifr	-1.91902	0.0124293
A2RT67	DENN domain-containing protein 3	Dennd3	1.83153	0.00257928			O55143	Sarcoplasmic/endoplasmic reticulum calcium ATPase 2	Atp2a2	-1.92144	0.0514667
A0A140LHU0	Disintegrin and metalloproteinase domain-containing protein 9	Adam9	1.82566	0.00525557			A0A2K6EDK8	Dipeptidase 2	Dpep2	-1.92216	0.0264526
E9PXG9	Vacuolar protein sorting-associated protein 53 homolog	Vps53	1.8157	0.00804078			Q6XLQ8	NA	Calu	-1.92275	0.0146676
P26231	Catenin alpha-1	Ctnna1	1.81479	0.00387545			D3YWT0	Signal peptidase complex catalytic subunit SEC11;Signal peptidase complex catalytic subunit SEC11A	Sec11a	-1.92938	0.0280976
P98083	SHC-transforming protein 1	Shc1	1.80877	0.00821805			Q9JKR6	Hypoxia up-regulated protein 1	Hyou1	-1.93203	0.0366416
P09055	Integrin beta-1	Itgb1	1.80705	0.0026262			Q80W22	Threonine synthase-like 2	Thnsl2	-1.93592	0.0113341
Q8BFW7	Lipoma-preferred partner homolog	Lpp	1.7988	0.0196953			P45700	Mannosyl-oligosaccharide 1,2-alpha-mannosidase IA	Man1a1	-1.9407	0.0044769
Q9CZ04	COP9 signalosome complex subunit 7a	Cops7a	1.79424	0.0362425			Q9DAM7	Transmembrane protein 263	Tmem263	-1.94071	0.048107
A2ARV4	Low-density lipoprotein receptor-related protein 2	Lrp2	1.78327	0.00356573			Q9R0Q1	Synaptotagmin-like protein 4	Sytl4	-1.94852	0.00542135
A0A0R4IZX6	AP-1 complex subunit mu-2	Ap1m2	1.77346	0.0229464			A0A0B4J1I1	NA	Igkv16-104	-1.94878	0.00418746
A0A087WQS2	Basic leucine zipper and W2 domain-containing protein 1	Bzw1	1.77335	0.0209197			Q9D7N9	Adipocyte plasma membrane-associated protein	Apmap	-1.95126	0.0167677
P97792	Coxsackievirus and adenovirus receptor homolog	Cxadr	1.76586	0.00213681			P01660	Ig kappa chain V-III region PC 3741/TEPC 111;Ig kappa chain V-III region TEPC 124	NA	-1.95364	0.00359158
Q63810	Calcineurin subunit B type 1	Ppp3r1	1.76397	0.009316			Q922Q8	Leucine-rich repeat-containing protein 59	Lrrc59	-1.95808	0.0209197
A0A0G2JEC4	Endophilin-B1	Sh3glb1	1.76058	0.0124293			P06684	Complement C5;Complement C5 beta chain;Complement C5 alpha chain;C5a anaphylatoxin;Complement C5 alpha chain	C5	-1.96166	0.00366283
Q8K094	NA	Pvr	1.75935	0.0185551			A0A075B5Y1	Ig heavy chain V region 102	Ighv1-74	-1.9647	0.0440844
E9PV12	Cullin-5	Cul5	1.75415	0.0302087			A0A140T8P9	Ig kappa chain V-V region L6;Ig kappa chain V-V region T1	NA	-1.9665	0.0109124
Q8BFY6	Peflin	Pef1	1.75303	0.00804078			Q792Z1	NA	Try10	-1.96794	0.00849717
Q9QYJ0	DnaJ homolog subfamily A member 2	Dnaja2	1.75126	0.00339015			P09103	Protein disulfide-isomerase	P4hb	-1.96858	0.0209306
Q6KAU4	Multivesicular body subunit 12B	Mvb12b	1.74609	0.0351748			Q9D952	Envoplakin	Evpl	-1.96997	0.0117668
A0A0R4J293	Protein-glutamine gamma-glutamyltransferase K	Tgm1	1.74566	0.0157959			Q9CXE7	Transmembrane emp24 domain-containing protein 5	Tmed5	-1.97104	0.0514667
Q8BYA0	Tubulin-specific chaperone D	Tbcd	1.74445	0.0157904			Q8R5J9	PRA1 family protein 3	Arl6ip5	-1.98054	0.0279029
P10107	Annexin A1	Anxa1	1.74116	0.00490668			P01679	Ig kappa chain V-VI region J539;Ig kappa chain V-VI region SAPC 10;Ig kappa chain V-VI region TEPC 601/TEPC 191;Ig kappa chain V-VI region XRPC 24;Ig kappa chain V-VI region XRPC 44	Igkv4-86	-1.98326	0.0138711
A2AMH3	Choline transporter-like protein 1	Slc44a1	1.73275	0.0164559			A0A0R4J2B2	BTB/POZ domain-containing protein KCTD12	Kctd12	-1.98513	0.0209673
Q68FE6	Protein FAM65A	Fam65a	1.71069	0.0472589			Q91W90	Thioredoxin domain-containing protein 5	Txndc5	-1.99026	0.0263129
Q8R081	Heterogeneous nuclear ribonucleoprotein L	Hnrnpl	1.69995	0.0279029			A0A140LHU9	Neuropathy target esterase	Pnpla6	-1.99173	0.0300031
B1AVH7	TBC1 domain family member 2A	Tbc1d2	1.69447	0.0368072			D6RI20	Immediate early response 3-interacting protein 1	Hdhd2;Ier3ip1	-1.99175	0.0291943
A0A1L1SRE8	Low-density lipoprotein receptor	Ldlr	1.68499	0.0493702			Q3UHC7	Disabled homolog 2-interacting protein	Dab2ip	-1.99459	0.0104819
Q62312	TGF-beta receptor type-2	Tgfbr2	1.68205	0.0405442			P57759	Endoplasmic reticulum resident protein 29	Erp29	-1.99469	0.0229944
A0A338P7L8	Charged multivesicular body protein 2b	Chmp2b	1.68188	0.0354685			P97797	Tyrosine-protein phosphatase non-receptor type substrate 1	Sirpa	-1.99518	0.0197523
Q62151	Advanced glycosylation end product-specific receptor	Ager	1.67973	0.00747734			Q9CQU3	Protein RER1	Rer1	-1.99541	0.0132288
A0A0N4SVP8	Eukaryotic initiation factor 4A-III;Eukaryotic initiation factor 4A-III, N-terminally processed	Eif4a3;Gm8994	1.67619	0.0221193			A0A0R4J092	Beta-mannosidase	Manba	-2.00096	0.0122087
Q8BVL3	Sorting nexin-17	Snx17	1.67513	0.026221			P97333	Neuropilin-1	Nrp1	-2.00508	0.00280608
P50580	Proliferation-associated protein 2G4	Pa2g4	1.67306	0.0434802			P15626	Glutathione S-transferase Mu 2	Gstm2	-2.01236	0.00414493
P62743	AP-2 complex subunit sigma	Ap2s1	1.65926	0.0101078			Q9EQ20	Methylmalonate-semialdehyde dehydrogenase [acylating], mitochondrial	Aldh6a1	-2.02003	0.00460708
O09172	Glutamate--cysteine ligase regulatory subunit	Gclm	1.65753	0.0549726			Q31125	Zinc transporter SLC39A7	Slc39a7	-2.02084	0.0440844
P35285	Ras-related protein Rab-22A	Rab22a	1.65295	0.0286405			E9PYT3	Atlastin-3	Atl3	-2.02297	0.0325126
P46467	Vacuolar protein sorting-associated protein 4B	Vps4b	1.6476	0.00525557			Q8BHN3	Neutral alpha-glucosidase AB	Ganab	-2.02579	0.0101078
Q5SWU9	Acetyl-CoA carboxylase 1;Biotin carboxylase	Acaca	1.64511	0.0184546			Q99K23	Ufm1-specific protease 2	Ufsp2	-2.02645	0.0531266
Q91WK2	Eukaryotic translation initiation factor 3 subunit H	Eif3h	1.64027	0.0114014			A0A0R4J1Z3	Transmembrane protein 33	Tmem33	-2.02696	0.0175772
A2A9Q2	Nardilysin	Nrd1	1.64002	0.0394997			O88668	Protein CREG1	Creg1	-2.03286	0.0059074
Q8JZN2	Cold shock domain-containing protein E1	Csde1	1.63162	0.042726			A0A3B2W3S4	NA	1700010I14Rik	-2.04154	0.00621113
Q9JL35	High mobility group nucleosome-binding domain-containing protein 5	Hmgn5	1.62943	0.0208309			P70302	Stromal interaction molecule 1	Stim1	-2.04801	0.0339451
D3YXJ5	NA	Fam84b	1.6231	0.0304403			Q8R2Y8	Peptidyl-tRNA hydrolase 2, mitochondrial	Ptrh2	-2.04831	0.0289728
P30681	High mobility group protein B2	Hmgb2	1.62003	0.0281196			F6Z458	Endoplasmic reticulum lectin 1	Erlec1	-2.0591	0.00804078
Q91V36	Nuclear receptor-binding protein 2	Nrbp2	1.61921	0.0522341			P56395	Cytochrome b5	Cyb5a	-2.06129	0.01501
Q8C3W1	Uncharacterized protein C1orf198 homolog	NA	1.61717	0.0200304			A0A075B5P4	Ig gamma-1 chain C region secreted form;Ig gamma-1 chain C region, membrane-bound form	Ighg1	-2.06382	0.00979118
A0A0R4J049	Protein arginine N-methyltransferase 5	Prmt5	1.61578	0.0114442			Q60590	Alpha-1-acid glycoprotein 1	Orm1	-2.06592	0.00759278
Q3U2P1	Protein transport protein Sec24A	Sec24a	1.60376	0.0546269			A0A0A6YXA5	NA	Ighv1-15	-2.07536	0.00409888
Q9D2Q8	Protein S100-A14	S100a14	1.60323	0.00440774			P11152	Lipoprotein lipase	Lpl	-2.07551	0.0102235
O88593	Peptidoglycan recognition protein 1	Pglyrp1	1.60176	0.0515661			Q91YQ5	Dolichyl-diphosphooligosaccharide--protein glycosyltransferase subunit 1	Rpn1	-2.07888	0.0229944
G5E829	Plasma membrane calcium-transporting ATPase 1	Atp2b1	1.60089	0.003575			Q80UM7	Mannosyl-oligosaccharide glucosidase	Mogs	-2.0799	0.041873
Q925F2	Endothelial cell-selective adhesion molecule	Esam	1.5959	0.0280218			P50405	Pulmonary surfactant-associated protein B	Sftpb	-2.08707	0.00280608
E9Q3Y4	Lipopolysaccharide-responsive and beige-like anchor protein	Lrba	1.59082	0.0093656			Q99LD8	N(G),N(G)-dimethylarginine dimethylaminohydrolase 2	Ddah2	-2.09026	0.0427055
P97454	Mothers against decapentaplegic homolog 5	Smad5	1.58574	0.0349192			O54734	Dolichyl-diphosphooligosaccharide--protein glycosyltransferase 48 kDa subunit	Ddost	-2.09259	0.0232061
Q6P1F6	Serine/threonine-protein phosphatase 2A 55 kDa regulatory subunit B alpha isoform;Serine/threonine-protein phosphatase 2A 55 kDa regulatory subunit B	Ppp2r2a	1.58427	0.00438631			Q9WVL7	C-X-C motif chemokine 15	Cxcl15	-2.09295	0.0286405
A0A3B2WBH9	Tight junction protein ZO-2	Tjp2	1.5752	0.0028793			P61620	Protein transport protein Sec61 subunit alpha isoform 1	Sec61a1	-2.10336	0.0358981
E0CZ22	NA	Mroh1	1.5717	0.0417422			O70503	Very-long-chain 3-oxoacyl-CoA reductase	Hsd17b12	-2.10801	0.0251404
Q02257	Junction plakoglobin	Jup	1.56306	0.0196232			Q8R242	Di-N-acetylchitobiase	Ctbs	-2.12398	0.0206406
P83741	Serine/threonine-protein kinase WNK1	Wnk1	1.54751	0.0394997			O70165	Ficolin-1	Fcn1	-2.12405	0.0412919
A0A0R4J005	LIM and senescent cell antigen-like-containing domain protein 1	Lims1	1.54124	0.0209197			A0A1Y7VN19	Dehydrogenase/reductase SDR family member 7	Dhrs7	-2.12517	0.00409446
P35585	AP-1 complex subunit mu-1	Ap1m1	1.53781	0.00804078			A0A075B5V5	NA	Ighv1-39	-2.13399	0.00380019
Q9R1Q7	Proteolipid protein 2	Plp2	1.53048	0.0512529			G3X982	Aldehyde oxidase 3	Aox3	-2.13662	0.000865435
Q91VH2	Sorting nexin-9	Snx9	1.52055	0.0394997			O08795	Glucosidase 2 subunit beta	Prkcsh	-2.13775	0.0209197
B7FAU9	Filamin-A	Flna	1.51888	0.00280608			Q9DCF9	Translocon-associated protein subunit gamma	Ssr3	-2.14095	0.0198803
P46460	Vesicle-fusing ATPase	Nsf	1.51842	0.00819307			P35564	Calnexin	Canx	-2.14524	0.0220383
A0A0M3HEP7	Phospholipid-transporting ATPase IA	Atp8a1	1.51115	0.0260595			Q8BXZ1	Protein disulfide-isomerase TMX3	Tmx3	-2.1524	0.0518056
Q9CZD3	Glycine--tRNA ligase	Gars	1.5103	0.027999			Q8C7K6	Prenylcysteine oxidase-like	Pcyox1l	-2.1587	0.0146676
D3Z061	Ubiquitin-like modifier-activating enzyme 6	Uba6	1.509	0.0359938			Q9CPT4	Myeloid-derived growth factor	Mydgf	-2.17085	0.0177469
P04441	H-2 class II histocompatibility antigen gamma chain	Cd74	1.50688	0.0165169			Q9JLB9	Nectin-3	Pvrl3	-2.17596	0.0197178
A0A087WRU0	NA	Tns1	1.5057	0.0100264			Q8BMS1	Trifunctional enzyme subunit alpha, mitochondrial;Long-chain enoyl-CoA hydratase;Long chain 3-hydroxyacyl-CoA dehydrogenase	Hadha	-2.18499	0.030262
Q9WTX6	Cullin-1	Cul1	1.50242	0.0168048			Q9DBW0	Cytochrome P450 4V2	Cyp4v2	-2.18906	0.0412168
B1AQR8	Galectin;Galectin-9	Lgals9	1.5024	0.0394997			Q3TZM9	GDP-Man:Man(3)GlcNAc(2)-PP-Dol alpha-1,2-mannosyltransferase	Alg11	-2.19127	0.0526696
E9Q9F5	Septin-7	2020-09-07	1.50115	0.0044769			Q3UBX0	Transmembrane protein 109	Tmem109	-2.19352	0.0200304
Q9R1Q6	Transmembrane protein 176B	Tmem176b	1.49619	0.0470061			A0A140LHJ6	Oxygen-regulated protein 1	Rp1	-2.19927	0.0122087
P68040	Guanine nucleotide-binding protein subunit beta-2-like 1;Guanine nucleotide-binding protein subunit beta-2-like 1, N-terminally processed	Gnb2l1	1.47978	0.0129939			Q3U957	Derlin-2	Derl2	-2.19977	0.0118187
Q9QZC7	Pleckstrin homology domain-containing family B member 2	Plekhb2	1.47901	0.0142306			F6SLP4	Endoplasmic reticulum-Golgi intermediate compartment protein 1	Ergic1	-2.20353	0.050825
A0A1W2P7I5	Small glutamine-rich tetratricopeptide repeat-containing protein alpha	Sgta	1.47898	0.0281196			Q9D2G2	Dihydrolipoyllysine-residue succinyltransferase component of 2-oxoglutarate dehydrogenase complex, mitochondrial	Dlst	-2.2099	0.00366283
Q62351	Transferrin receptor protein 1	Tfrc	1.47522	0.00293944			A0A075B5T9	NA	Ighv1-9	-2.22129	0.0267933
Q8C253	Galectin;Galectin-3	Lgals3	1.47177	0.0044769			V9GX22	NA	Tmem254b	-2.224	0.0246472
Q7TT37	Elongator complex protein 1	Ikbkap	1.46694	0.0267933			Q91XX1	NA	Pcdhgc3	-2.23899	0.0425847
Q9DBK7	NA	Uba7	1.45192	0.0529498			Q9D154	Leukocyte elastase inhibitor A	Serpinb1a	-2.24712	0.00246192
A0A1D5RLY2	Protein VAC14 homolog	Vac14	1.4504	0.0222118			Q64464	Cytochrome P450 3A13	Cyp3a13	-2.25418	0.0375523
Q80UW5	Serine/threonine-protein kinase MRCK gamma	Cdc42bpg	1.44774	0.0494185			P17897	Lysozyme C-1	Lyz1	-2.25591	0.00117494
Q9D662	Protein transport protein Sec23B	Sec23b	1.44285	0.0124174			A0A0A0MQC6	UPF0577 protein KIAA1324	5330417C22Rik;Kiaa1324	-2.2577	0.033596
Q7TMB8	Cytoplasmic FMR1-interacting protein 1	Cyfip1	1.44115	0.0051416			P03953	Complement factor D	Cfd	-2.26661	0.003575
Q9JLV1	BAG family molecular chaperone regulator 3	Bag3	1.43797	0.0456252			Q9CQX2	Cytochrome b5 type B	Cyb5b	-2.27153	0.0140193
Q8BY89	Choline transporter-like protein 2	Slc44a2	1.43618	0.00796206			P49962	Signal recognition particle 9 kDa protein	Srp9	-2.2724	0.0526621
P34928	Apolipoprotein C-I;Truncated apolipoprotein C-I	Apoc1	1.42839	0.019764			B1AWG4	NA	Lrrc37a	-2.27615	0.00821805
Q8BVQ0	WD repeat-containing protein 61;WD repeat-containing protein 61, N-terminally processed	Wdr61	1.41949	0.0448299			Q80W54	CAAX prenyl protease 1 homolog	Zmpste24	-2.27798	0.0421146
O88544	COP9 signalosome complex subunit 4	Cops4	1.40935	0.0122087			Q8K2I3	Dimethylaniline monooxygenase [N-oxide-forming] 2	Fmo2	-2.28322	0.0258216
Q9JLQ0	CD2-associated protein	Cd2ap	1.40759	0.00804078			Q9CRC0	Vitamin K epoxide reductase complex subunit 1	Vkorc1	-2.29282	0.0526621
P63328	Serine/threonine-protein phosphatase 2B catalytic subunit alpha isoform	Ppp3ca	1.39225	0.0300031			P37040	NADPH--cytochrome P450 reductase	Por	-2.29437	0.00950485
A0A2K6EDL0	Geranylgeranyl transferase type-2 subunit alpha	Rabggta	1.38574	0.0304403			Q8VCT4	Carboxylesterase 1D	Ces1d	-2.30132	0.00514542
Q8BGQ7	Alanine--tRNA ligase, cytoplasmic	Aars	1.38408	0.0334372			F6V084	Thioredoxin-related transmembrane protein 1	Tmx1	-2.30554	0.0122087
P54823	Probable ATP-dependent RNA helicase DDX6	Ddx6	1.38258	0.0264639			A0A0G2JFE3	R3H and coiled-coil domain-containing protein 1;Cytochrome P450 2W1	R3hcc1;Cyp2w1	-2.30578	0.0179524
D3Z7P0	BRCA1-A complex subunit BRE	Bre	1.37943	0.0302087			Q9JM62	Receptor expression-enhancing protein 6	Reep6	-2.30785	0.00836589
P12815	Programmed cell death protein 6	Pdcd6	1.37571	0.0209197			Q9QYC7	Vitamin K-dependent gamma-carboxylase	Ggcx	-2.31085	0.0250203
F6UND7	Non-specific protein-tyrosine kinase;Tyrosine-protein kinase HCK	Hck	1.37441	0.00495001			Q8BP92	Reticulocalbin-2	Rcn2	-2.3296	0.0206406
Q8BGB2	Tetratricopeptide repeat protein 7A	Ttc7a;Ttc7	1.36537	0.0335974			Q8BLF1	Neutral cholesterol ester hydrolase 1	Nceh1	-2.33074	0.00708069
Q9JIK5	Nucleolar RNA helicase 2	Ddx21	1.36359	0.0532241			Q62087	Serum paraoxonase/lactonase 3	Pon3	-2.34211	0.0157332
D3Z2X5	Platelet-activating factor acetylhydrolase IB subunit gamma	Pafah1b3	1.36142	0.0444873			A2ACG7	Dolichyl-diphosphooligosaccharide--protein glycosyltransferase subunit 2	Rpn2	-2.34829	0.0196232
Q31621	Class II histocompatibility antigen, M alpha chain	H2-DMa	1.3559	0.0415859			Q99ME9	Nucleolar GTP-binding protein 1	Gtpbp4	-2.35793	0.0399705
Q9QYI3	DnaJ homolog subfamily C member 7	Dnajc7	1.35432	0.0470061			P53395	Lipoamide acyltransferase component of branched-chain alpha-keto acid dehydrogenase complex, mitochondrial	Dbt	-2.3766	0.0177469
Q80ZX0	NA	Sec24b	1.35127	0.0286405			Q9ESY9	Gamma-interferon-inducible lysosomal thiol reductase	Ifi30	-2.38332	0.00272259
S4R2K9	Ankyrin-3	Ank3	1.35025	0.0266719			Q9EQH2	Endoplasmic reticulum aminopeptidase 1	Erap1	-2.39164	0.0164559
P99024	Tubulin beta-5 chain	Tubb5	1.34872	0.0448299			Q99LM2	CDK5 regulatory subunit-associated protein 3	Cdk5rap3	-2.39262	0.0425847
Q61081	Hsp90 co-chaperone Cdc37;Hsp90 co-chaperone Cdc37, N-terminally processed	Cdc37	1.34721	0.0376992			Q05186	Reticulocalbin-1	Rcn1	-2.39755	0.00780081
A0A494BAG2	E3 ubiquitin-protein ligase NEDD4-like	Nedd4l	1.32626	0.00950485			O08914	Fatty-acid amide hydrolase 1	Faah	-2.40338	0.00623
Q9JIQ8	Transmembrane protease serine 2;Transmembrane protease serine 2 non-catalytic chain;Transmembrane protease serine 2 catalytic chain	Tmprss2	1.3252	0.0214985			A2AL85	Aspartyl/asparaginyl beta-hydroxylase	Asph	-2.40737	0.0220734
P46935	E3 ubiquitin-protein ligase NEDD4	Nedd4	1.32499	0.0164559			Q9R112	Sulfide:quinone oxidoreductase, mitochondrial	Sqrdl	-2.40867	0.015212
O35343	Importin subunit alpha-3	Kpna4	1.31987	0.0304403			A0A0N4SVX1	Regenerating islet-derived protein 3-beta;Regenerating islet-derived protein 3-beta 16.5 kDa form;Regenerating islet-derived protein 3-beta 15 kDa form	Reg3b	-2.41059	0.00836589
O08992	Syntenin-1	Sdcbp	1.31944	0.0135492			O35664	Interferon alpha/beta receptor 2	Ifnar2	-2.41718	0.00243459
Q9R0Q6	Actin-related protein 2/3 complex subunit 1A	Arpc1a	1.3176	0.0302087			Q8R0X7	Sphingosine-1-phosphate lyase 1	Sgpl1	-2.41777	0.0334365
Q8C4X2	Casein kinase I isoform gamma-3	Csnk1g3	1.30514	0.0120806			P04919	Band 3 anion transport protein	Slc4a1	-2.4245	0.0526621
Q5SRX1	TOM1-like protein 2	Tom1l2	1.30363	0.0196953			Q8BML1	Protein-methionine sulfoxide oxidase MICAL2	Mical2	-2.4334	0.00423006
P21981	Protein-glutamine gamma-glutamyltransferase 2	Tgm2	1.30307	0.0107814			Q9EQ06	Estradiol 17-beta-dehydrogenase 11	Hsd17b11	-2.4387	0.0122103
Q9WVE8	Protein kinase C and casein kinase substrate in neurons protein 2	Pacsin2	1.30033	0.0206406			O08601	Microsomal triglyceride transfer protein large subunit	Mttp	-2.44215	0.0484384
P14483	H-2 class II histocompatibility antigen, A beta chain;H-2 class II histocompatibility antigen, A-F beta chain;H-2 class II histocompatibility antigen, A-U beta chain;H-2 class II histocompatibility antigen, A-S beta chain;H-2 class II histocompatibility antigen, A-K beta chain	H2-Ab1	1.29946	0.00735831			B1AV77	Aldehyde dehydrogenase;Fatty aldehyde dehydrogenase	Aldh3a2	-2.44311	0.0160635
Q8BSL7	ADP-ribosylation factor 2	Arf2	1.29626	0.0229944			A0A0R4J0K1	15 kDa selenoprotein	2020-09-15	-2.4472	0.0126523
A2AS98	Nck-associated protein 1	Nckap1	1.29598	0.00849717			Q9D379	Epoxide hydrolase 1	Ephx1	-2.45349	0.0122087
O88792	Junctional adhesion molecule A	F11r	1.28478	0.0189681			G3UZX2	Ubiquitin-conjugating enzyme E2 G2	Ube2g2	-2.45459	0.0300031
P62137	Serine/threonine-protein phosphatase PP1-alpha catalytic subunit	Ppp1ca	1.28228	0.037076			P97425	Eosinophil cationic protein 2;Eosinophil cationic protein 1	Ear2;Ear10;Ear1	-2.45872	0.0310072
P63037	DnaJ homolog subfamily A member 1	Dnaja1	1.28192	0.00927723			A0A087WSM1	Islet cell autoantigen 1-like protein	Ica1l	-2.4595	0.00577406
P07901	Heat shock protein HSP 90-alpha	Hsp90aa1	1.27325	0.00950485			Q9Z0L8	Gamma-glutamyl hydrolase	Ggh	-2.46341	0.00708069
D3Z030	Leucine-rich repeat-containing protein 16A	Lrrc16a	1.27221	0.0434068			Q3TYS2	Uncharacterized protein C17orf62 homolog	BC017643	-2.49223	0.0237336
Q6P5F9	Exportin-1	Xpo1	1.26967	0.0157959			Q91X75	Cytochrome P450 2A5;Cytochrome P450 2A4	Cyp2a5;Cyp2a4	-2.49588	0.00138334
Q91XU3	Phosphatidylinositol 5-phosphate 4-kinase type-2 gamma	Pip4k2c	1.2692	0.0182439			A0A140T8P6	NA	NA	-2.50453	0.0338931
Q8K010	5-oxoprolinase	Oplah	1.26488	0.0128151			Q8K157	Aldose 1-epimerase	Galm	-2.50814	0.021578
Q60710	Deoxynucleoside triphosphate triphosphohydrolase SAMHD1	Samhd1	1.25096	0.0259042			Q8BH95	Enoyl-CoA hydratase, mitochondrial	Echs1	-2.51639	0.00801921
Q11136	Xaa-Pro dipeptidase	Pepd	1.24289	0.0175645			E9QJW0	Microsomal glutathione S-transferase 1	Mgst1	-2.51958	0.0224875
O88952	Protein lin-7 homolog C	Lin7c	1.24062	0.0300031			Q9R099	Transducin beta-like protein 2	Tbl2	-2.52265	0.0422023
Q6P069	Sorcin	Sri	1.23535	0.0304055			Q9EQ08	NA	Sgsh	-2.52822	0.0114014
Q8CI15	Sphingosine kinase 1	Sphk1	1.22653	0.0314311			Q8CDM8	Protein FAM160B1	Fam160b1	-2.52906	0.00454008
P17427	AP-2 complex subunit alpha-2	Ap2a2	1.22401	0.0140622			P42125	Enoyl-CoA delta isomerase 1, mitochondrial	Eci1	-2.53278	0.0114014
F6R2G3	Mucin-4;Mucin-4 alpha chain;Mucin-4 beta chain	Muc4	1.22341	0.0200304			A2BIN1	NA	Mup10;Mup1	-2.54132	0.0014
A2AFQ0	E3 ubiquitin-protein ligase HUWE1	Huwe1	1.21582	0.0285644			P33267	Cytochrome P450 2F2	Cyp2f2	-2.55049	0.00811166
O89051	Integral membrane protein 2B;BRI2, membrane form;BRI2 intracellular domain;BRI2C, soluble form;Bri23 peptide	Itm2b	1.21502	0.0244757			Q3U4F0	Sideroflexin-3	Sfxn3	-2.56312	0.0122087
E9QAQ5	Glycogen synthase kinase-3 beta	Gsk3b	1.21138	0.0174361			Q9JKJ9	24-hydroxycholesterol 7-alpha-hydroxylase	Cyp39a1	-2.56534	0.0279029
P97429	Annexin A4;Annexin	Anxa4	1.20621	0.029057			A0A0A6YVS2	Transmembrane and coiled-coil domain-containing protein 1	Tmco1	-2.57576	0.0323146
P23116	Eukaryotic translation initiation factor 3 subunit A	Eif3a	1.2056	0.0229464			Q80UU9	Membrane-associated progesterone receptor component 2	Pgrmc2	-2.57657	0.0209306
A0A0J9YTY0	Septin-11	2020-09-11	1.20347	0.00962348			Q91VA7	Isocitrate dehydrogenase [NAD] subunit, mitochondrial	Idh3b	-2.58378	0.0281196
E9PVC6	Eukaryotic translation initiation factor 4 gamma 1	Eif4g1	1.20305	0.0279091			Q8C7X2	ER membrane protein complex subunit 1	Emc1	-2.58779	0.0200304
Q78HU3	Multivesicular body subunit 12A	Mvb12a	1.20281	0.0300031			D3Z286	NA	Tmppe	-2.59415	0.0229944
Q80YW9	Peptidyl-prolyl cis-trans isomerase;FK506-binding protein 15	Fkbp15	1.20248	0.0334365			Q9D328	Transmembrane protein 35	Tmem35	-2.60925	0.0120806
Q9ESU7	Amino acid transporter;Neutral amino acid transporter B(0)	Slc1a5	1.19942	0.0175645			Q8R1V4	Transmembrane emp24 domain-containing protein 4	Tmed4	-2.62575	0.0245633
B1ASZ3	Glycerol kinase	Gyk;Gk	1.1987	0.0331107			Q8VCH7	Retinol dehydrogenase 10	Rdh10	-2.63062	0.0259716
Q91XA2	Golgi membrane protein 1	Golm1	1.19569	0.0379244			P01671	Ig kappa chain V-III region PC 7175;Ig kappa chain V-III region PC 6684;Ig kappa chain V-III region PC 2485/PC 4039;Ig kappa chain V-III region PC 7940	NA	-2.63088	0.0246472
Q60631	Growth factor receptor-bound protein 2	Grb2	1.19289	0.00872534			D3YYG8	Redox-regulatory protein FAM213A	Fam213a	-2.64184	0.0428536
Q7TNG5	Echinoderm microtubule-associated protein-like 2	Eml2	1.18728	0.0301616			O35083	1-acyl-sn-glycerol-3-phosphate acyltransferase alpha;1-acyl-sn-glycerol-3-phosphate acyltransferase	Agpat1	-2.64386	0.0104819
Q8BU31	Ras-related protein Rap-2c	Rap2c	1.16979	0.021533			P11881	Inositol 1,4,5-trisphosphate receptor type 1	Itpr1	-2.64966	0.0529961
P97384	Annexin A11;Annexin	Anxa11	1.16174	0.027867			Q9DB25	Dolichyl-phosphate beta-glucosyltransferase	Alg5	-2.65106	0.0355019
Q3TWV4	AP-2 complex subunit mu	Ap2m1	1.16055	0.0171346			A2AKN9	Major urinary protein 6;Major urinary proteins 11 and 8	Mup4;Mup9;Mup6;Mup8;Mup19	-2.65783	0.0014
G3X928	SEC23-interacting protein	Sec23ip	1.15322	0.0310072			A0A2I3BRW0	Signal peptidase complex subunit 1	Spcs1	-2.66498	0.0236013
Q9QZD9	Eukaryotic translation initiation factor 3 subunit I	Eif3i	1.15193	0.014286			Q64435	UDP-glucuronosyltransferase 1-6	Ugt1a6;Ugt1a6b	-2.67415	0.0198803
G3UYZ1	Immunoglobulin superfamily member 8	Igsf8	1.15174	0.045765			Q61563	Fibroblast growth factor receptor;Fibroblast growth factor receptor 4;Fibroblast growth factor receptor 3	Fgfr3;Fgfr4	-2.68691	0.00138334
Q60864	Stress-induced-phosphoprotein 1	Stip1	1.14538	0.032736			F6WR04	Cathepsin S	Ctss	-2.68829	0.0018507
Q8CBB7	AP-1 complex subunit gamma-1	Ap1g1	1.14451	0.0358984			H3BL34	Carboxylic ester hydrolase;Carboxylesterase 1E	Ces1e	-2.68842	0.0220734
P50543	Protein S100-A11	S100a11	1.13446	0.0267933			A0A0A6YXR0	Choline/ethanolaminephosphotransferase 1	Cept1	-2.69344	0.0122087
Q99JW5	Epithelial cell adhesion molecule	Epcam	1.13192	0.0157904			A0A0R4J0D3	Dolichyl-diphosphooligosaccharide--protein glycosyltransferase subunit STT3B	Stt3b	-2.70138	0.0405442
Q9JJ28	Protein flightless-1 homolog	Flii	1.1231	0.0224875			A0A140T8Q3	Ig kappa chain V19-17	Igk-V19-17	-2.71407	0.0132288
Q8BKC5	Importin-5	Ipo5	1.12055	0.0249829			Q9CY27	Very-long-chain enoyl-CoA reductase	Tecr	-2.71437	0.0146676
Q8R1B4	Eukaryotic translation initiation factor 3 subunit C	Eif3c	1.10791	0.040912			Q9ERE7	LDLR chaperone MESD	Mesdc2	-2.71549	0.00423006
B2M1R6	Heterogeneous nuclear ribonucleoprotein K	Hnrnpk	1.10598	0.0256153			D3YYZ1	NA	Ldlrad1	-2.71645	0.0101078
Q9DCH4	Eukaryotic translation initiation factor 3 subunit F	Eif3f	1.10216	0.0446033			Q9Z2P8	Vesicle-associated membrane protein 5	Vamp5	-2.7337	0.0105894
Q5F2E8	Serine/threonine-protein kinase TAO1	Taok1	1.09316	0.0304403			P52430	Serum paraoxonase/arylesterase 1	Pon1	-2.7467	0.00491458
Q68FD5	Clathrin heavy chain 1;Clathrin heavy chain	Cltc	1.09271	0.0472589			Q9DAU7	WAP four-disulfide core domain protein 2	Wfdc2	-2.75318	0.00629056
K3W4T3	V-type proton ATPase subunit a;V-type proton ATPase 116 kDa subunit a isoform 1	Atp6v0a1	1.08814	0.0545875			Q6PA06	Atlastin-2	Atl2	-2.75354	0.0530392
P10852	4F2 cell-surface antigen heavy chain	Slc3a2	1.08734	0.0162517			Q91VE0	Long-chain fatty acid transport protein 4	Slc27a4	-2.76374	0.0291943
P08071	Lactotransferrin	Ltf	1.07023	0.033596			Q8BMF4	Dihydrolipoyllysine-residue acetyltransferase component of pyruvate dehydrogenase complex, mitochondrial	Dlat	-2.7638	0.00122431
F7DBB3	NA	Ahnak2	1.06181	0.0514661			Q61362	Chitinase-3-like protein 1	Chi3l1	-2.77056	0.00138334
Q61187	Tumor susceptibility gene 101 protein	Tsg101	1.05388	0.0297964			E9Q3M5	Anion exchange protein	Slc4a5	-2.77873	0.000718721
Q06890	Clusterin;Clusterin beta chain;Clusterin alpha chain	Clu	1.04914	0.042624			Q8C6B0	NA	Mettl7a1;mCG_20149	-2.78103	0.00525557
Q9QZ06	Toll-interacting protein	Tollip	1.04409	0.027999			A0A0B4J1H7	NA	Igkv1-135;Igkv1-133	-2.81009	0.013595
Q8K0E8	Fibrinogen beta chain;Fibrinopeptide B;Fibrinogen beta chain	Fgb	1.03283	0.049375			Q9D3B1	Very-long-chain (3R)-3-hydroxyacyl-CoA dehydratase 2	Hacd2	-2.81139	0.0194164
Q920E5	Farnesyl pyrophosphate synthase	Fdps	1.03008	0.0209197			Z4YKT6	Dehydrogenase/reductase SDR family member 7B	Dhrs7b	-2.82018	0.01876
P29341	Polyadenylate-binding protein 1	Pabpc1	1.02859	0.0281196			Q3UX10	Tubulin alpha chain-like 3	Tubal3	-2.82831	0.00407855
P70335	Rho-associated protein kinase 1	Rock1	1.02706	0.0304403			P00688	Pancreatic alpha-amylase;Alpha-amylase	Amy2;Amy2a1	-2.83605	0.0348275
Q62074	Protein kinase C iota type	Prkci	1.02154	0.0279029			A0A1L1SSA8	Transmembrane protein 205	Tmem205	-2.84955	0.00877885
Q8BH43	Wiskott-Aldrich syndrome protein family member 2	Wasf2	1.01491	0.0167677			P97501	Dimethylaniline monooxygenase [N-oxide-forming] 3	Fmo3	-2.85146	0.00430593
Q9D8N0	Elongation factor 1-gamma	Eef1g	1.0107	0.0234622			Q61830	Macrophage mannose receptor 1	Mrc1	-2.86423	0.000661099
P56857	Claudin-18	Cldn18	1.00964	0.028653			Q8K2C9	Very-long-chain (3R)-3-hydroxyacyl-CoA dehydratase 3	Hacd3	-2.86889	0.0280101
Q64727	Vinculin	Vcl	1.00868	0.0427055			A0A0R4J058	Chitinase domain-containing protein 1	Chid1	-2.89207	0.0146676
A0A1D5RLL3	Protein EFR3 homolog A	Efr3a	1.0042	0.038425			Q91XA9	Acidic mammalian chitinase	Chia;Chia1	-2.89869	0.0014
Q3LFS9	Carcinoembryonic antigen-related cell adhesion molecule 1	Ceacam1	1.00009	0.0518056			O35744	Chitinase-like protein 3	Chil3	-2.90249	0.00346308
							Q32M07	Adenylate kinase 8	Ak8	-2.9064	0.0542726
							P08905	Lysozyme C-2	Lyz2	-2.91255	0.000718808
							O70378	ER membrane protein complex subunit 8	Emc8	-2.92505	0.0052713
							Q9CQS8	Protein transport protein Sec61 subunit beta	Sec61b;Gm10320	-2.9499	0.0122001
							Q9WV85	Nucleoside diphosphate kinase 3	Nme3	-2.95643	0.0046853
							A0A2R8VK43	Chymotrypsin-like elastase family member 1	Cela1	-2.95974	0.0538591
							Q5FW60	Major urinary protein 20	Mup20	-2.96013	0.00117494
							Q64462	Cytochrome P450 4B1	Cyp4b1	-2.96428	0.00293977
							Q91ZA3	Propionyl-CoA carboxylase alpha chain, mitochondrial	Pcca	-2.97667	0.00526196
							Q9DBE8	Alpha-1,3/1,6-mannosyltransferase ALG2	Alg2	-2.98246	0.0432082
							A0A0U1RP13	CDP-diacylglycerol--inositol 3-phosphatidyltransferase	Cdipt	-2.98698	0.0515438
							O70152	Dolichol-phosphate mannosyltransferase subunit 1	Dpm1	-3.01447	0.0140851
							O55022	Membrane-associated progesterone receptor component 1	Pgrmc1	-3.03104	0.00213681
							A0A0R4J131	Biotinidase	Btd	-3.09295	0.00023563
							Q6PD26	GPI transamidase component PIG-S	Pigs	-3.13451	0.0260595
							Q9D710	Thioredoxin-related transmembrane protein 2	Tmx2	-3.1366	0.0439906
							Q99MN9	Propionyl-CoA carboxylase beta chain, mitochondrial	Pccb	-3.14055	0.00454008
							P50285	Dimethylaniline monooxygenase [N-oxide-forming] 1	Fmo1	-3.16238	0.0157332
							Q6ZWQ7	NA	Spcs3	-3.17644	0.0263129
							Q61592	Growth arrest-specific protein 6	Gas6	-3.17648	0.000840944
							Q9D8V0	Minor histocompatibility antigen H13	Hm13;H13	-3.17861	0.0431111
							Q05895	Thrombospondin-3	Thbs3	-3.18787	0.0146676
							B1ATS4	Calcium-transporting ATPase;Sarcoplasmic/endoplasmic reticulum calcium ATPase 3	Atp2a3	-3.1992	0.0304403
							Q91WU0	Carboxylic ester hydrolase	Ces1f	-3.27629	0.0112669
							A0A075B5K2	NA	Igkv9-124	-3.28514	0.0236019
							D6RDS0	RUS1 family protein C16orf58 homolog	BC017158	-3.34881	0.0146676
							Q8BU33	Acetolactate synthase-like protein	Ilvbl	-3.39224	0.0357256
							Q9JJC6	RILP-like protein 1	Rilpl1	-3.48218	0.00303777
							B2RWG1	NA	1700101E01Rik	-3.49034	0.0285644
							Q9CYA0	Cysteine-rich with EGF-like domain protein 2	Creld2	-3.49809	0.0164559
							A2AGS6	Tumor protein p53-inducible protein 11	Trp53i11	-3.51061	0.0147881
							Q99KX1	Myeloid leukemia factor 2	Mlf2	-3.58628	0.0206406
							Q8BK48	Pyrethroid hydrolase Ces2e;Carboxylic ester hydrolase;Pyrethroid hydrolase Ces2a	Ces2e;Ces2h;Ces2a	-3.59038	0.0286405
							Q6QD59	Vesicle transport protein SEC20	Bnip1	-3.61844	0.0037426
							Q9DCX8	Iodotyrosine dehalogenase 1	Iyd	-3.6501	0.00608252
							G3X9I1	Protein FAM3C	Fam3c	-3.68951	0.00849717
							O35465	Peptidyl-prolyl cis-trans isomerase FKBP8	Fkbp8	-3.72139	0.0112576
							A2A6J4	Lymphocyte-specific protein 1	Lsp1	-3.74682	0.000100371
							Q8VCA4	Leukotriene-B4 omega-hydroxylase 3	Cyp4f15;Cyp4f14	-3.74795	0.00699595
							A0A075B5V8	NA	Ighv1-47	-3.78863	0.041873
							B1AR51	NA	Dnah9	-3.79322	0.0425847
							Q80WJ7	Protein LYRIC	Mtdh	-3.80877	0.00430593
							Q60648	Ganglioside GM2 activator	Gm2a	-3.84985	0.00180257
							O08579	Emerin	Emd	-3.90609	0.0343247
							P02772	Alpha-fetoprotein	Afp	-3.92456	0.0329121
							E9Q7T0	Receptor protein-tyrosine kinase;Fibroblast growth factor receptor;Fibroblast growth factor receptor 2	Fgfr2	-3.9253	0.00138334
							Q8CCJ3	E3 UFM1-protein ligase 1	Ufl1	-4.03614	0.0186241
							A2A974	Cytochrome P450 4A12A	Cyp4a12b;Cyp4a12a	-4.06102	0.000397117
							Q99LI2	Chloride channel CLIC-like protein 1	Clcc1	-4.18512	0.0113575
							A2ADH1	Magnesium transporter protein 1	Magt1	-4.25036	0.0169149
							B2CKC6	EF-hand domain-containing protein 1	Efhc1	-4.29363	0.0037426
							Q60805	Tyrosine-protein kinase Mer	Mertk	-4.38262	0.000865435
							O35488	Very long-chain acyl-CoA synthetase	Slc27a2	-4.46909	0.00287346
							A0A0R4J0P7	Solute carrier family 22 member 18	Slc22a18	-4.61098	0.0259166
							Q9DC61	Mitochondrial-processing peptidase subunit alpha	Pmpca	-4.75591	0.00138334
							Q9CRY7	Glycerophosphodiester phosphodiesterase domain-containing protein 1	Gdpd1	-4.87326	0.00491825
							P12710	Fatty acid-binding protein, liver	Fabp1	-5.11858	0.00454008
							Q9QWV4	Myeloid leukemia factor 1	Mlf1	-6.78078	0.0046853

## Sheet: Supp Table 4 Ozone_F vsAir_F
Upregulated (LogFC > 1; FDR < 0.05)						Downregulated (LogFC > 1; FDR < 0.05)
Protein_IDs	Protein_names	Gene_names	logFC	adj.P.Val		Protein_IDs	Protein_names	Gene_names	logFC	adj.P.Val
Q6PB44	Tyrosine-protein phosphatase non-receptor type 23	Ptpn23	7.53336	9.81058e-06		Q9D6X5	Solute carrier family 52, riboflavin transporter, member 3	Slc52a3	-1.01594	0.0492017
P84228	Histone H3.2;Histone H3	Hist1h3b;H3f3a	6.9962	9.81058e-06		Q9CQI6	Coactosin-like protein	Cotl1	-1.0332	0.0493309
A0A0N4SV66	Histone H2A.J;Histone H2A type 1-H;Histone H2A type 1-K;Histone H2A type 1-F;Histone H2A type 3;Histone H2A	H2afj;Hist1h2ah;Hist1h2ak;Hist1h2af;Hist3h2a;Hist1h2aa	6.88194	1.33665e-05		Q3ULJ0	Glycerol-3-phosphate dehydrogenase 1-like protein	Gpd1l	-1.04134	0.0216156
Q8CBB6	Histone H2B;Histone H2B type 1-P;Histone H2B type 1-K;Histone H2B type 1-C/E/G;Histone H2B type 2-B;Histone H2B type 1-H;Histone H2B type 1-B;Histone H2B type 1-M;Histone H2B type 1-F/J/L;Histone H2B type 1-A	Hist1h2br;Hist1h2bp;Hist1h2bk;Hist1h2bc;Hist2h2bb;Hist1h2bh;Hist1h2bb;Hist1h2bm;Hist1h2bf;Hist1h2ba	6.53741	2.0477e-05		A0A0B4J1J6	NA	Ighv10-1	-1.04581	0.0426987
Q9EPR4	Solute carrier family 23 member 2	Slc23a2	6.52824	0.000769231		Q9WTR5	Cadherin-13	Cdh13	-1.05697	0.0441026
Q03145	Ephrin type-A receptor 2	Epha2	6.48788	0.000242292		P99029	Peroxiredoxin-5, mitochondrial	Prdx5	-1.06905	0.0199753
P10922	Histone H1.0;Histone H1.0, N-terminally processed	H1f0	6.45529	0.00606677		O08807	Peroxiredoxin-4	Prdx4	-1.0698	0.0156925
P68433	Histone H3.1	Hist1h3a	6.26697	0.000600995		E9Q616	NA	Ahnak	-1.07022	0.0144581
Q80YX1	Tenascin	Tnc	6.20119	0.00692211		Q6PHU5	Sortilin	Sort1	-1.08688	0.0230505
P62806	Histone H4	Hist1h4a	5.9792	9.81058e-06		Q9JL62	Glycolipid transfer protein	Gltp	-1.09084	0.0418098
O35566	CD151 antigen	Cd151	5.89701	0.00106832		O70481	E3 ubiquitin-protein ligase UBR1	Ubr1	-1.09497	0.0333677
A0A140LHP0	Pancreatic secretory granule membrane major glycoprotein GP2	Gp2	5.87788	0.00112478		O88312	Anterior gradient protein 2 homolog	Agr2	-1.09507	0.0175086
P43274	Histone H1.4	Hist1h1e	5.76656	9.77056e-05		E9Q7G1	NA	Tmed7	-1.10291	0.0545411
Q99JZ0	Syntenin-2	Sdcbp2	5.69221	0.00123212		E9QN99	Alpha/beta hydrolase domain-containing protein 14B	Abhd14b	-1.1139	0.0100837
S4R1L5	Baculoviral IAP repeat-containing protein 6	Birc6	5.47974	0.000848497		P35293	Ras-related protein Rab-18	Rab18	-1.11682	0.0252911
Q9QZQ8	Core histone macro-H2A.1	H2afy	5.45487	0.000872801		Q8BHB9	Chloride intracellular channel protein 6	Clic6	-1.12188	0.0169439
P43276	Histone H1.5	Hist1h1b	5.42843	1.33665e-05		P16330	2,3-cyclic-nucleotide 3-phosphodiesterase	Cnp	-1.12287	0.0470232
Z4YL78	Cytoskeleton-associated protein 5	Ckap5	5.37076	0.0025688		P07724	Serum albumin	Alb	-1.12602	0.0328356
Q9DC53	Copine-8	Cpne8	5.33753	0.000590217		P10630	Eukaryotic initiation factor 4A-II;Eukaryotic initiation factor 4A-II, N-terminally processed	Eif4a2	-1.13577	0.0323925
E9QA63	Microtubule-actin cross-linking factor 1	Macf1	5.28162	0.000542116		P28651	Carbonic anhydrase-related protein	Ca8	-1.13819	0.0260776
Q8VDZ4	Palmitoyltransferase ZDHHC5	Zdhhc5	5.15434	0.000872801		P16125	L-lactate dehydrogenase B chain;L-lactate dehydrogenase	Ldhb	-1.14007	0.0205581
P15864	Histone H1.2	Hist1h1c	5.00734	0.000105043		Q07113	Cation-independent mannose-6-phosphate receptor	Igf2r	-1.16385	0.0178968
Q8C119	Protein NDNF	Ndnf	4.93548	0.00200633		O35945	Aldehyde dehydrogenase, cytosolic 1	Aldh1a7	-1.1655	0.0126674
Q9DB34	Charged multivesicular body protein 2a	Chmp2a	4.92166	0.0355979		Q3UZG4	Aminoacyl tRNA synthase complex-interacting multifunctional protein 1;Endothelial monocyte-activating polypeptide 2	Aimp1	-1.167	0.0398614
A0A1B0GRT6	Receptor-type tyrosine-protein phosphatase epsilon	Ptpre	4.70122	0.00169907		Q9CQI1	Pulmonary surfactant-associated protein A	Sftpa1	-1.1691	0.014424
O08810	116 kDa U5 small nuclear ribonucleoprotein component	Eftud2	4.66278	0.00262215		Q80VQ0	Aldehyde dehydrogenase family 3 member B1	Aldh3b1	-1.17036	0.0121115
P43406	Integrin alpha-V;Integrin alpha-V heavy chain;Integrin alpha-V light chain	Itgav	4.55618	1.97461e-05		Q99L20	NA	Gstt3	-1.17077	0.0171116
P62315	Small nuclear ribonucleoprotein Sm D1	Snrpd1	4.52019	0.00137863		A0A140T8M0	Ig kappa chain V-II region 26-10	Igkv1-110;Igkv1-99;Igkv1-115;Igkv1-35	-1.1888	0.0474122
Q02788	Collagen alpha-2(VI) chain	Col6a2	4.50784	0.0029244		Q61599	Rho GDP-dissociation inhibitor 2	Arhgdib	-1.19125	0.0471498
Q62009	Periostin	Postn	4.41653	0.00273894		P49182	Heparin cofactor 2	Serpind1	-1.1978	0.0458709
P70206	Plexin-A1	Plxna1	4.3289	6.28339e-05		D3Z5U5	P2X purinoceptor;P2X purinoceptor 4	P2rx4	-1.20343	0.00794021
Q3TJ91	Lethal(2) giant larvae protein homolog 2	Llgl2	4.31096	2.41672e-05		Q99P72	Reticulon-4	Rtn4	-1.20763	0.0432191
P51910	Apolipoprotein D	Apod	4.15788	0.0030225		Q06318	Uteroglobin	Scgb1a1	-1.21719	0.0281072
E9QAQ8	NA	Muc5ac	4.14776	0.00459047		Q792Z1	NA	Try10	-1.21912	0.0493309
H7BWY4	Disks large homolog 1	Dlg1	4.11167	0.0196748		Q921I1	Serotransferrin	Tf	-1.22257	0.0313758
Q62470	Integrin alpha-3;Integrin alpha-3 heavy chain;Integrin alpha-3 light chain	Itga3	4.09966	8.01788e-05		A0A075B5V5	NA	Ighv1-39	-1.22387	0.0330286
P43277	Histone H1.3	Hist1h1d	4.0834	0.000177624		A0A0B4J1I4	NA	Igkv4-72	-1.22703	0.0435769
P70698	CTP synthase 1	Ctps1	4.03473	0.000144546		Q923M0	Protein phosphatase 1 regulatory subunit 16A	Ppp1r16a	-1.23107	0.0526502
E9PWQ3	NA	Col6a3	3.97894	0.000257035		P50544	Very long-chain specific acyl-CoA dehydrogenase, mitochondrial	Acadvl	-1.2312	0.0118392
G3X8W2	Resistin-like alpha	Retnla	3.95066	0.00168153		Q920H1	Secretoglobin family 3A member 2	Scgb3a2	-1.23238	0.0118392
A0A0U1RQA5	Sodium- and chloride-dependent taurine transporter	Slc6a6	3.87395	0.0115178		Q80V42	Carboxypeptidase M	Cpm	-1.23349	0.0124668
P48678	Prelamin-A/C;Lamin-A/C	Lmna	3.85746	0.000156329		P51885	Lumican	Lum	-1.23776	0.0295307
P83741	Serine/threonine-protein kinase WNK1	Wnk1	3.7502	0.000623347		P08228	Superoxide dismutase [Cu-Zn]	Sod1	-1.2429	0.0357191
Q8C0M2	Abhydrolase domain-containing protein 4	Abhd4	3.70667	0.000195694		O88844	Isocitrate dehydrogenase [NADP] cytoplasmic	Idh1	-1.2429	0.00752952
P30275	Creatine kinase U-type, mitochondrial	Ckmt1	3.58834	0.00574828		Q9Z1R3	Apolipoprotein M	Apom	-1.24707	0.0493309
Z4YKB8	Heterochromatin protein 1-binding protein 3	Hp1bp3	3.57922	0.00605065		A0A075B5V6	NA	Ighv1-42	-1.24708	0.020432
Q61739	Integrin alpha-6;Integrin alpha-6 heavy chain;Integrin alpha-6 light chain	Itga6	3.57214	0.00215214		O54724	Polymerase I and transcript release factor	Ptrf	-1.25171	0.0262499
Q9CQ10	Charged multivesicular body protein 3	Chmp3	3.56487	0.00140946		Q61646	Haptoglobin;Haptoglobin alpha chain;Haptoglobin beta chain	Hp	-1.25311	0.0492017
A0A087WR50	Fibronectin;Anastellin	Fn1	3.51374	0.00019275		P06797	Cathepsin L1;Cathepsin L1 heavy chain;Cathepsin L1 light chain	Ctsl	-1.25444	0.0271377
B2RUP2	Protein unc-13 homolog D	Unc13d	3.50272	8.01788e-05		G3UYJ7	NA	Gm20441	-1.25761	0.00986431
Q8BGS1	Band 4.1-like protein 5	Epb41l5	3.50082	0.000866655		Q8BMF4	Dihydrolipoyllysine-residue acetyltransferase component of pyruvate dehydrogenase complex, mitochondrial	Dlat	-1.26361	0.0323803
Q60963	Platelet-activating factor acetylhydrolase	Pla2g7	3.47706	0.00378069		Q91X72	Hemopexin	Hpx	-1.28412	0.0428071
P70663	SPARC-like protein 1	Sparcl1	3.47296	0.000676739		P26516	26S proteasome non-ATPase regulatory subunit 7	Psmd7	-1.2907	0.0288866
Q99K85	Phosphoserine aminotransferase	Psat1	3.41382	0.00270318		Q9QXC1	Fetuin-B	Fetub	-1.29084	0.0221591
Q9WV91	Prostaglandin F2 receptor negative regulator	Ptgfrn	3.37985	0.00902092		Q8CFV9	Riboflavin kinase	Rfk	-1.2934	0.0237247
Q99LU0	Charged multivesicular body protein 1b-1;Charged multivesicular body protein 1b-2	Chmp1b1;Chmp1b2	3.36802	0.00937289		A0A140T8N5	NA	NA	-1.30727	0.0347521
O55142	60S ribosomal protein L35a	Rpl35a	3.36184	0.0437444		A0A075B5K0	NA	Igkv14-126	-1.31223	0.0321913
P35456	Urokinase plasminogen activator surface receptor	Plaur	3.35937	0.00986431		O35955	Proteasome subunit beta type-10	Psmb10	-1.31371	0.0103751
Q8VCC9	Spondin-1	Spon1	3.34163	0.00493271		A0A0B4J1I1	NA	Igkv16-104	-1.31636	0.0186756
Q9R1S8	Calpain-7	Capn7	3.32704	0.0030225		P23953	Carboxylesterase 1C	Ces1c	-1.33218	0.0301173
Q8BPM0	Disheveled-associated activator of morphogenesis 1	Daam1	3.32572	0.00394458		O89020	Afamin	Afm	-1.34293	0.050528
P11679	Keratin, type II cytoskeletal 8	Krt8	3.29388	0.000216111		G5E8B1	Tyrosine-protein phosphatase non-receptor type 13	Ptpn13	-1.35525	0.0457531
P26443	Glutamate dehydrogenase 1, mitochondrial	Glud1	3.2791	0.0127249		Q9D154	Leukocyte elastase inhibitor A	Serpinb1a	-1.35648	0.017217
D3YUE2	Procollagen C-endopeptidase enhancer 1	Pcolce	3.26463	0.00853849		Q3V1M1	Immunoglobulin superfamily member 10	Igsf10	-1.35833	0.032808
A0A087WPL5	ATP-dependent RNA helicase A	Dhx9	3.26426	0.0120451		A0A140T8P9	Ig kappa chain V-V region L6;Ig kappa chain V-V region T1	NA	-1.36101	0.0402929
Q922W6	Stromelysin-1;Stromelysin-2	Mmp3;Mmp10	3.26278	0.021369		P62849	40S ribosomal protein S24	Rps24	-1.3682	0.0484419
H3BJU7	Rho guanine nucleotide exchange factor 2	Arhgef2	3.24816	0.00233187		P52760	Ribonuclease UK114	Hrsp12	-1.36922	0.0325802
S4R1I6	Probable ATP-dependent RNA helicase DDX5	Ddx5	3.19794	0.0036187		E9QNW6	Platelet-activating factor acetylhydrolase 2, cytoplasmic	Pafah2	-1.37899	0.0126674
K3W4L0	Unconventional myosin-XVIIIa	Myo18a	3.18259	0.00378069		Q32NZ6	Transmembrane channel-like protein 5	Tmc5	-1.38027	0.0446307
F7BWT7	Tetraspanin-15	Tspan15	3.17272	0.00246787		Q9DBG5	Perilipin-3	Plin3	-1.38054	0.0102713
D3YUY3	Phosphatidylinositol 4-phosphate 5-kinase type-1 alpha	Pip5k1a	3.15787	0.00752952		Q91X52	L-xylulose reductase	Dcxr	-1.38121	0.0545411
Q9R155	Pendrin	Slc26a4	3.14204	0.00169907		Q9R111	Guanine deaminase	Gda	-1.38818	0.0232932
Q6A0D4	Raftlin	Rftn1	3.13427	0.0271377		Q06770	Corticosteroid-binding globulin	Serpina6	-1.38833	0.0334852
Q8R2S8	CD177 antigen	Cd177	3.13338	0.00902872		P70158	Acid sphingomyelinase-like phosphodiesterase 3a	Smpdl3a	-1.38914	0.0333677
A0A140LIU9	Translocator protein	Tspo	3.12274	0.0164408		Q8BPB5	EGF-containing fibulin-like extracellular matrix protein 1	Efemp1	-1.40239	0.0246137
Q61024	Asparagine synthetase [glutamine-hydrolyzing]	Asns	3.12166	0.00270318		P24549	Retinal dehydrogenase 1	Aldh1a1	-1.40336	0.00527981
Q8VD65	Phosphoinositide 3-kinase regulatory subunit 4	Pik3r4	3.10087	0.01423		A0A140T8N0	Ig kappa chain V-V region MOPC 41	Gm5571	-1.4197	0.0107186
Q8CI15	Sphingosine kinase 1	Sphk1	3.07243	0.00279163		J3QMM7	ATP-dependent (S)-NAD(P)H-hydrate dehydratase	Carkd	-1.42002	0.0143701
F2Z469	Matrilin-4	Matn4	3.06101	0.00440716		A0A0B4J1J7	NA	Ighv1-82	-1.42109	0.0480143
Q8C4G3	Phospholipid-transporting ATPase;Probable phospholipid-transporting ATPase IIA	Atp9a	3.05165	0.00493599		D5MCW4	Protein CutA	Cuta	-1.42254	0.0122951
Q923U0	TOM1-like protein 1	Tom1l1	3.01737	0.00692211		Q7TSV4	Phosphoglucomutase-2	Pgm2	-1.42271	0.0288939
P20352	Tissue factor	F3	2.97199	0.000303166		P01635	Ig kappa chain V-V region K2	NA	-1.4236	0.0216467
Q9D708	NA	S100a16	2.96562	0.00423975		Q80W22	Threonine synthase-like 2	Thnsl2	-1.43868	0.0463245
Q80UK0	SEC14 domain and spectrin repeat-containing protein 1	Sestd1	2.96036	0.00574828		G5E8V9	NA	Arfip1	-1.44942	0.0208709
F6XC25	Coiled-coil and C2 domain-containing protein 1B	Cc2d1b	2.94515	0.00574828		P81117	Nucleobindin-2;Nesfatin-1	Nucb2	-1.45791	0.0484419
O88593	Peptidoglycan recognition protein 1	Pglyrp1	2.93371	0.00101504		P11928	2-5-oligoadenylate synthase 1A	Oas1a;Oas1g	-1.46964	0.0519453
A0A140LHA2	Mitotic checkpoint protein BUB3	Bub3	2.92299	0.0110313		P01837	Ig kappa chain C region	NA	-1.47829	0.0118889
Q3UGN9	Signal transducing adapter molecule 1	Stam	2.92035	0.0173349		P97821	Dipeptidyl peptidase 1;Dipeptidyl peptidase 1 exclusion domain chain;Dipeptidyl peptidase 1 heavy chain;Dipeptidyl peptidase 1 light chain	Ctsc	-1.48285	0.00607373
Q99PP9	Tripartite motif-containing protein 16	Trim16	2.88437	0.000519306		Q5FW60	Major urinary protein 20	Mup20	-1.48372	0.0286381
Q02248	Catenin beta-1	Ctnnb1	2.82377	0.000120652		A0A0G2JE99	Ig lambda-1 chain C region	NA	-1.4885	0.0239193
Q9D7S9	Charged multivesicular body protein 5	Chmp5	2.82294	0.0116515		D3YWY5	Mth938 domain-containing protein	Aamdc	-1.4946	0.0492621
P35802	Neuronal membrane glycoprotein M6-a	Gpm6a	2.81489	0.0018672		P09581	Macrophage colony-stimulating factor 1 receptor	Csf1r	-1.49666	0.00879388
Q8CIB5	Fermitin family homolog 2	Fermt2	2.80635	0.000542116		E9PUD2	Dynamin-1-like protein	Dnm1l	-1.50413	0.0138289
Q8R3G9	Tetraspanin-8	Tspan8	2.79821	0.00270318		Q99KF1	Transmembrane emp24 domain-containing protein 9	Tmed9	-1.51372	0.0317888
Q6P8P8	Pulmonary surfactant-associated protein C	Sftpc	2.79699	0.0122235		A0A075B5Q9	Ig heavy chain V region 5-84	Ighv5-15;Ighv5-12	-1.51375	0.0140267
A0A494BBP6	Cytosolic purine 5-nucleotidase	Nt5c2	2.77293	0.0302343		A0A075B5P4	Ig gamma-1 chain C region secreted form;Ig gamma-1 chain C region, membrane-bound form	Ighg1	-1.51634	0.0286381
P48722	Heat shock 70 kDa protein 4L	Hspa4l	2.76548	0.000519306		P07309	Transthyretin	Ttr	-1.52389	0.00902872
Q62172	RalA-binding protein 1	Ralbp1	2.76484	0.0408356		P14576	Signal recognition particle 54 kDa protein	Srp54;Srp54c	-1.53361	0.0465343
P56387	Dynein light chain Tctex-type 3	Dynlt3	2.74616	0.033766		A0A494BAJ6	ADP-ribosylation factor-like protein 3	Arl3	-1.54127	0.0027064
P39876	Metalloproteinase inhibitor 3	Timp3	2.74307	0.0139537		Q02819	Nucleobindin-1	Nucb1	-1.54652	0.00895585
Q9CZ04	COP9 signalosome complex subunit 7a	Cops7a	2.74038	0.00562106		O35129	Prohibitin-2	Phb2	-1.55265	0.0441418
D3Z061	Ubiquitin-like modifier-activating enzyme 6	Uba6	2.72344	0.0126946		Q9R0Q3	Transmembrane emp24 domain-containing protein 2	Tmed2	-1.55495	0.0243184
E9PUM5	NA	Gm4788	2.70267	0.0118392		G3X9J0	NA	Sipa1l3	-1.5582	0.00440498
Q9QXS1	Plectin	Plec	2.70057	0.00168153		Q9R0Q1	Synaptotagmin-like protein 4	Sytl4	-1.57084	0.0116515
Q8C166	Copine-1	Cpne1	2.70004	0.00378069		A0A075B5R7	NA	Ighv14-2	-1.57943	0.0254188
Q62419	Endophilin-A2	Sh3gl1	2.69232	0.00270476		A0A0A6YXA5	NA	Ighv1-15	-1.58759	0.0106602
Q9QY23	Plakophilin-3	Pkp3	2.6662	0.00944311		F8WIP8	Osteopontin	Spp1	-1.61184	0.0232932
Q61093	Cytochrome b-245 heavy chain	Cybb	2.65376	0.0249912		A0A075B5P3	Ig gamma-2B chain C region	Ighg2b;Igh-3	-1.61314	0.0106602
Q61425	Hydroxyacyl-coenzyme A dehydrogenase, mitochondrial	Hadh	2.65191	0.0116515		A2AC29	3-beta-hydroxysteroid-Delta(8),Delta(7)-isomerase	Ebp	-1.62666	0.0397817
A0A087WQS2	Basic leucine zipper and W2 domain-containing protein 1	Bzw1	2.64982	0.00279163		P47857	ATP-dependent 6-phosphofructokinase, muscle type	Pfkm	-1.63753	0.0171116
Q9JIZ9	Phospholipid scramblase 3	Plscr3	2.63026	0.00990282		Q91VB8	Hemoglobin subunit alpha	haemaglobin alpha 2;Hba	-1.63805	0.033766
Q925F2	Endothelial cell-selective adhesion molecule	Esam	2.6262	0.00270318		A0A075B5L7	NA	Igkv4-80	-1.64054	0.0210533
O88545	COP9 signalosome complex subunit 6	Cops6	2.61788	0.00854564		G3X8T3	Carboxypeptidase;Lysosomal protective protein;Lysosomal protective protein 32 kDa chain;Lysosomal protective protein 20 kDa chain	Ctsa	-1.64442	0.00937289
Q9WVC3	Caveolin-2;Caveolin	Cav2	2.61211	0.00647091		Q9Z0J0	Epididymal secretory protein E1	Npc2	-1.65891	0.00883111
A0A494B923	Bifunctional 3-phosphoadenosine 5-phosphosulfate synthase 2;Sulfate adenylyltransferase;Adenylyl-sulfate kinase	Papss2	2.60715	0.0323925		Q9EPT5	Solute carrier organic anion transporter family member 2A1	Slco2a1	-1.66211	0.0294185
E9Q8Z5	Catenin delta-1	Ctnnd1	2.60086	0.000519306		A0A0U1RPF3	Calcium and integrin-binding protein 1	Cib1	-1.66254	0.015917
Q921K2	Poly [ADP-ribose] polymerase 1	Parp1	2.59529	0.0213788		Q9CPN9	NA	2210010C04Rik	-1.66338	0.0211773
Q3UMA3	Hepatocyte growth factor-regulated tyrosine kinase substrate	Hgs	2.58319	0.00961325		A0A0B4J1H6	Ig kappa chain V-II region 7S34.1	Igkv2-137	-1.666	0.053727
G3X9K3	Brefeldin A-inhibited guanine nucleotide-exchange protein 1	Arfgef1	2.57476	0.00902092		A0A140LHJ6	Oxygen-regulated protein 1	Rp1	-1.67382	0.0462822
E9Q852	Afadin	Mllt4	2.57325	0.00788132		Q9D2G2	Dihydrolipoyllysine-residue succinyltransferase component of 2-oxoglutarate dehydrogenase complex, mitochondrial	Dlst	-1.67623	0.0100123
Q6PGF7	Exocyst complex component 8	Exoc8	2.56583	0.00652715		Q9R112	Sulfide:quinone oxidoreductase, mitochondrial	Sqrdl	-1.68004	0.0524329
B2RQ71	NA	Dip2c	2.56135	0.00273894		P63011	Ras-related protein Rab-3A	Rab3a	-1.68715	0.00270318
F8WI14	NA	Ecm1	2.55013	0.000863185		A0A1L1SR19	Intraflagellar transport protein 46 homolog	Ift46	-1.6897	0.016147
P49817	Caveolin-1;Caveolin	Cav1	2.53879	0.00692211		Q8BGD4	Solute carrier organic anion transporter family member 4C1	Slco4c1	-1.69178	0.0118392
Q9ER72	Cysteine--tRNA ligase, cytoplasmic	Cars	2.52258	0.0532115		Q8C1Y8	Vacuolar fusion protein CCZ1 homolog	Ccz1	-1.69243	0.0457531
P62320	Small nuclear ribonucleoprotein Sm D3	Snrpd3	2.51823	0.00630229		E9PV38	Carboxylic ester hydrolase;Acylcarnitine hydrolase;Carboxylesterase 5A	Ces2g;Ces2f;Ces2b;Ces2c;Ces5a	-1.69295	0.0242074
Q9CX00	IST1 homolog	Ist1	2.51675	0.00064249		Q91VF2	Histamine N-methyltransferase	Hnmt	-1.69585	0.0228458
Q9Z2X1	Heterogeneous nuclear ribonucleoprotein F;Heterogeneous nuclear ribonucleoprotein F, N-terminally processed	Hnrnpf	2.5084	0.0223966		P03953	Complement factor D	Cfd	-1.69869	0.0102255
A2RT67	DENN domain-containing protein 3	Dennd3	2.47583	0.000399065		P15626	Glutathione S-transferase Mu 2	Gstm2	-1.71396	0.00692211
Q91W10	Zinc transporter ZIP8	Slc39a8	2.4755	0.00854564		E9PYT3	Atlastin-3	Atl3	-1.72161	0.0544014
Q61468	Mesothelin;Megakaryocyte-potentiating factor;Mesothelin, cleaved form	Msln	2.47341	0.00126905		Q31093	NA	H2-M3	-1.72666	0.00866225
P24547	Inosine-5-monophosphate dehydrogenase 2	Impdh2	2.46753	0.0107186		Q8BFZ9	Erlin-2	Erlin2	-1.72716	0.00788132
Q8K0M3	Vinexin	Sorbs3	2.46009	0.0196748		P10649	Glutathione S-transferase Mu 1	Gstm1	-1.72751	0.00766695
Q8C0Z1	Protein ITFG3	Itfg3	2.45983	0.0180041		Q9D9V4	Radial spoke head protein 9 homolog	Rsph9	-1.728	0.0148717
Q8K2Q7	BRO1 domain-containing protein BROX	Brox	2.45176	0.000542116		P42703	Leukemia inhibitory factor receptor	Lifr	-1.72887	0.0157073
P08122	Collagen alpha-2(IV) chain;Canstatin	Col4a2	2.44777	0.0139537		F6TQW2	Ig gamma-2A chain C region secreted form	Ighg2c	-1.73012	0.00986431
Q8CEZ4	Uncharacterized protein C2orf54 homolog	NA	2.42998	0.0204533		O09159	Lysosomal alpha-mannosidase	Man2b1	-1.73957	0.0522628
Q8BGV3	Tumor-associated calcium signal transducer 2	Tacstd2	2.41368	0.00270318		Q99L44	Prostasin;Prostasin light chain;Prostasin heavy chain	Prss8	-1.74035	0.00440498
Q68FE6	Protein FAM65A	Fam65a	2.40194	0.0108861		P19324	Serpin H1	Serpinh1	-1.74065	0.0268422
A2A863	Integrin beta-4;Integrin beta	Itgb4	2.39655	0.00679981		E9Q1L0	NA	Vmn2r80	-1.74678	0.0110492
Q8K094	NA	Pvr	2.38045	0.00270318		P30412	Peptidyl-prolyl cis-trans isomerase C	Ppic	-1.74983	0.00334256
Q3UE92	Xaa-Pro aminopeptidase 1	Xpnpep1	2.37862	0.0290949		A0A0R4J0F6	Cyclin-G-associated kinase	Gak	-1.75136	0.0496715
Q91YJ2	Sorting nexin-4	Snx4	2.37005	0.0175956		A0A140T8P5	NA	NA	-1.75653	0.0328356
Q9QZC7	Pleckstrin homology domain-containing family B member 2	Plekhb2	2.36864	0.00123303		P52196	Thiosulfate sulfurtransferase	Tst	-1.76322	0.0496715
E9Q8L9	Rab11 family-interacting protein 1	Rab11fip1	2.36301	0.0095023		P50405	Pulmonary surfactant-associated protein B	Sftpb	-1.76448	0.00459418
Q8VBV7	COP9 signalosome complex subunit 8	Cops8	2.34419	0.0199753		Q9ES97	Reticulon-3	Rtn3	-1.76831	0.0103751
D3Z645	Vacuolar protein sorting-associated protein 29	Vps29	2.33797	0.0440948		Q9Z0L8	Gamma-glutamyl hydrolase	Ggh	-1.77264	0.0230901
A0A0R4J0E9	Feline leukemia virus subgroup C receptor-related protein 2	Flvcr2	2.33196	0.0261		P22599	Alpha-1-antitrypsin 1-2	Serpina1b	-1.77383	0.0165192
Q99KR3	Beta-lactamase-like protein 2	Lactb2	2.33079	0.0323925		G3X982	Aldehyde oxidase 3	Aox3	-1.78488	0.00168029
Q8R0W0	Epiplakin	Eppk1	2.31678	0.0043281		O35704	Serine palmitoyltransferase 1	Sptlc1	-1.78767	0.0288866
Q91VR8	Protein BRICK1	Brk1	2.31659	0.0527042		G5E8R3	Pyruvate carboxylase;Pyruvate carboxylase, mitochondrial	Pcx;Pc	-1.81068	0.020075
D3Z2Z1	CAP-Gly domain-containing linker protein 1	Clip1	2.30531	0.0141818		A0A338P7E3	NA	NA	-1.81686	0.0275042
Q3UHC2	Leucine-rich repeat serine/threonine-protein kinase 1	Lrrk1	2.29956	0.0172971		Q8R242	Di-N-acetylchitobiase	Ctbs	-1.81822	0.0324928
A0A0G2JDX4	Tetraspanin;Tetraspanin-2	Tspan2	2.29855	0.00270318		A0A075B5Y1	Ig heavy chain V region 102	Ighv1-74	-1.82294	0.0541677
Q8VC88	Grancalcin	Gca	2.29784	0.00459722		P12265	Beta-glucuronidase	Gusb	-1.82367	0.0036187
O35598	Disintegrin and metalloproteinase domain-containing protein 10	Adam10	2.29172	0.000419567		V9GX22	NA	Tmem254b	-1.83207	0.0462354
Q8CJG0	Protein argonaute-2	Ago2	2.26229	0.022356		Q9CQU0	Thioredoxin domain-containing protein 12	Txndc12	-1.84058	0.0462028
P02301	Histone H3.3C;Histone H3.3;Histone H3	H3f3c;H3f3a	2.25329	0.0268422		Q9D1D4	Transmembrane emp24 domain-containing protein 10	Tmed10	-1.84246	0.00538881
Q8K1A6	Coiled-coil and C2 domain-containing protein 1A	Cc2d1a	2.2462	0.000623347		A2A9I0	Golgi SNAP receptor complex member 2	Gosr2	-1.84323	0.0456547
Q62151	Advanced glycosylation end product-specific receptor	Ager	2.24619	0.00143202		G3UZU4	NA	Gtf2i	-1.84762	0.00844231
Q80UW5	Serine/threonine-protein kinase MRCK gamma	Cdc42bpg	2.24239	0.00781047		Q9WV85	Nucleoside diphosphate kinase 3	Nme3	-1.8513	0.024852
A0A5F8MPF6	Rho guanine nucleotide exchange factor 18	Arhgef18	2.22881	0.0267302		A0A1B0GSF9	NA	NA	-1.85359	0.020075
P97792	Coxsackievirus and adenovirus receptor homolog	Cxadr	2.22836	0.000499995		P07758	Alpha-1-antitrypsin 1-1	Serpina1a	-1.85592	0.0346611
Q64514	Tripeptidyl-peptidase 2	Tpp2	2.21184	0.0373247		Q9WUD0	Cytochrome P450 2B10	Cyp2b10	-1.85738	0.00799429
A0A1L1SU40	NA	NA	2.2097	0.00883111		Q9CPX4	Ferritin;Ferritin light chain 1;Ferritin light chain 2	Ftl1;Ftl2	-1.86934	0.00883111
Q8C129	Leucyl-cystinyl aminopeptidase	Lnpep	2.20414	0.0221591		A2AQN4	Acetyl-coenzyme A synthetase, cytoplasmic	Acss2	-1.87857	0.00883111
P60229	Eukaryotic translation initiation factor 3 subunit E	Eif3e	2.20173	0.0113588		A0A140T8M3	NA	NA	-1.88169	0.0493309
P09055	Integrin beta-1	Itgb1	2.20117	0.000676739		A8DUK4	Hemoglobin subunit beta-1	Hbbt1;Hbb-b1;Hbb-bs	-1.88966	0.00679215
Q9Z0G0	PDZ domain-containing protein GIPC1	Gipc1	2.17913	0.00562106		A0A075B5T6	NA	Ighv10-3	-1.90908	0.014424
A2AFQ0	E3 ubiquitin-protein ligase HUWE1	Huwe1	2.17402	0.00197945		Q31125	Zinc transporter SLC39A7	Slc39a7	-1.91342	0.050528
P26231	Catenin alpha-1	Ctnna1	2.16527	0.00123303		Q9R097	Kunitz-type protease inhibitor 1	Spint1	-1.9135	0.00216713
P70268	Serine/threonine-protein kinase N1	Pkn1	2.1621	0.00246787		Q61233	Plastin-2	Lcp1	-1.91462	0.0011114
Q80TL7	Protein MON2 homolog	Mon2	2.16117	0.00623026		Q9CPN7	NA	1810009J06Rik;Gm2663	-1.91542	0.00798844
A0A1L1SRG5	Alpha-crystallin B chain	Cryab	2.14367	0.00263103		A0A0R4J131	Biotinidase	Btd	-1.91567	0.00270318
Q64337	Sequestosome-1	Sqstm1	2.11687	0.0140685		Q9DBH5	Vesicular integral-membrane protein VIP36	Lman2	-1.91629	0.014424
Q3UKC1	Tax1-binding protein 1 homolog	Tax1bp1	2.11616	0.0441026		Q64446	Copper-transporting ATPase 2	Atp7b	-1.92533	0.0011999
Q9R118	Serine protease HTRA1	Htra1	2.1043	0.00279163		Q9DCF9	Translocon-associated protein subunit gamma	Ssr3	-1.92803	0.0246137
P54818	Galactocerebrosidase	Galc	2.1026	0.0248226		Q9DBX6	Cytochrome P450 2S1	Cyp2s1	-1.93204	0.0153221
Q91X83	S-adenosylmethionine synthase isoform type-1	Mat1a	2.10026	0.00845356		P01660	Ig kappa chain V-III region PC 3741/TEPC 111;Ig kappa chain V-III region TEPC 124	NA	-1.96019	0.00270318
O35343	Importin subunit alpha-3	Kpna4	2.09746	0.003665		Q6ZQI3	Malectin	Mlec	-1.96964	0.047465
G5E829	Plasma membrane calcium-transporting ATPase 1	Atp2b1	2.0896	0.000677814		Q80UM7	Mannosyl-oligosaccharide glucosidase	Mogs	-1.97679	0.0474122
O89086	RNA-binding protein 3	Rbm3	2.08769	0.0297479		Q8R5J9	PRA1 family protein 3	Arl6ip5	-1.97834	0.0242375
P98083	SHC-transforming protein 1	Shc1	2.0828	0.00334256		Q91XA9	Acidic mammalian chitinase	Chia;Chia1	-1.97915	0.00704066
Q810B6	Rabankyrin-5	Ankfy1	2.07291	0.00270318		Q9DCN2	NADH-cytochrome b5 reductase 3;NADH-cytochrome b5 reductase 3 membrane-bound form;NADH-cytochrome b5 reductase 3 soluble form;NADH-cytochrome b5 reductase	Cyb5r3	-1.98294	0.0182848
Q9QYJ0	DnaJ homolog subfamily A member 2	Dnaja2	2.07264	0.00107319		Q68FM4	Protein-tyrosine-phosphatase;Receptor-type tyrosine-protein phosphatase mu	Ptprm	-1.98738	0.0183446
Q9CZD3	Glycine--tRNA ligase	Gars	2.07218	0.00647091		A2AVJ7	Ribosome-binding protein 1	Rrbp1	-1.99753	0.0313385
G5E8J3	WD repeat-containing protein 11	Wdr11	2.06905	0.00692211		Q3UHC7	Disabled homolog 2-interacting protein	Dab2ip	-1.99925	0.0129165
Q8JZN2	Cold shock domain-containing protein E1	Csde1	2.04759	0.0157073		A0A075B5M1	NA	Igkv4-63	-1.99956	0.0270031
A0A1B0GT40	Mitochondrial peptide methionine sulfoxide reductase	Msra	2.03982	0.0161277		Q640N2	ADP-ribosylation factor-like protein 13B	Arl13b	-2.00101	0.0232932
G3UYZ1	Immunoglobulin superfamily member 8	Igsf8	2.0248	0.00378069		Q924Z4	Ceramide synthase 2	Cers2	-2.00334	0.0470959
Q7TMM9	Tubulin beta-2A chain;Tubulin beta-2B chain	Tubb2a;Tubb2b	2.0219	0.050528		P22437	Prostaglandin G/H synthase 1	Ptgs1	-2.01191	0.0268439
A0A494BB75	WD repeat-containing protein 26	Wdr26	2.01783	0.0462028		Q3UX10	Tubulin alpha chain-like 3	Tubal3	-2.01512	0.0141818
F6UND7	Non-specific protein-tyrosine kinase;Tyrosine-protein kinase HCK	Hck	2.01139	0.000623347		P27612	Phospholipase A-2-activating protein	Plaa	-2.01791	0.00278998
Q6ZPE2	Myotubularin-related protein 5	Sbf1	2.01126	0.0111633		Q8C522	Endonuclease domain-containing 1 protein	Endod1	-2.0183	0.0107186
Q921W0	Charged multivesicular body protein 1a	Chmp1a	2.00795	0.0405449		A2BIN1	NA	Mup10;Mup1	-2.02418	0.00336856
Q9D7F7	Charged multivesicular body protein 4c	Chmp4c	2.00398	0.000811891		Q9D1Q6	Endoplasmic reticulum resident protein 44	Erp44	-2.02424	0.0100868
Q9JJN5	Carboxypeptidase N catalytic chain	Cpn1	1.99837	0.0156925		Q9JKW0	ADP-ribosylation factor-like protein 6-interacting protein 1	Arl6ip1	-2.02592	0.00877496
Q9CR26	Vacuolar protein sorting-associated protein VTA1 homolog	Vta1	1.99054	0.00345986		O35594	Intraflagellar transport protein 81 homolog	Ift81	-2.0278	0.0199588
Q91VM3	WD repeat domain phosphoinositide-interacting protein 4	Wdr45	1.98494	0.0290196		Q9CQX2	Cytochrome b5 type B	Cyb5b	-2.03178	0.01807
B8JK39	Integrin alpha-9	Itga9	1.98068	0.0333654		P20029	78 kDa glucose-regulated protein	Hspa5	-2.04938	0.00870441
A8Y5H7	NA	Sec14l1	1.97064	0.00337141		Q64310	Surfeit locus protein 4	Surf4	-2.06167	0.0247527
Q9Z2C5	Myotubularin	Mtm1	1.97058	0.0101583		Q921X9	Protein disulfide-isomerase A5	Pdia5	-2.07144	0.0312367
Q80ZX0	NA	Sec24b	1.96764	0.00511615		Q6P5E4	UDP-glucose:glycoprotein glucosyltransferase 1	Uggt1	-2.07206	0.0118392
Q62312	TGF-beta receptor type-2	Tgfbr2	1.96713	0.0197405		Q8BR70	Protein YIPF6;Protein YIPF	Yipf6	-2.08283	0.0388496
Q8BFY6	Peflin	Pef1	1.96346	0.003665		P27773	Protein disulfide-isomerase A3	Pdia3	-2.10698	0.010619
O08688	Calpain-5	Capn5	1.96332	0.020075		P08113	Endoplasmin	Hsp90b1	-2.11308	0.00514704
A0A087WRU0	NA	Tns1	1.95821	0.0025688		O54734	Dolichyl-diphosphooligosaccharide--protein glycosyltransferase 48 kDa subunit	Ddost	-2.12172	0.0186756
P63328	Serine/threonine-protein phosphatase 2B catalytic subunit alpha isoform	Ppp3ca	1.94837	0.00664023		Q8K157	Aldose 1-epimerase	Galm	-2.13085	0.0355721
Q9D7V1	SH2 domain-containing protein 4A	Sh2d4a	1.94744	0.0313777		A0A0G2JFE3	R3H and coiled-coil domain-containing protein 1;Cytochrome P450 2W1	R3hcc1;Cyp2w1	-2.13489	0.031308
Q7TMB8	Cytoplasmic FMR1-interacting protein 1	Cyfip1	1.94511	0.000946282		Q6XLQ8	NA	Calu	-2.14308	0.0076695
P35762	CD81 antigen	Cd81	1.94286	0.023867		O70503	Very-long-chain 3-oxoacyl-CoA reductase	Hsd17b12	-2.14519	0.0199753
Q99PL6	UBX domain-containing protein 6	Ubxn6	1.93444	0.030531		D3Z286	NA	Tmppe	-2.14601	0.0267763
Q8BYA0	Tubulin-specific chaperone D	Tbcd	1.9334	0.00845356		Q8C7K6	Prenylcysteine oxidase-like	Pcyox1l	-2.14744	0.0119142
Q99L60	V-type proton ATPase subunit C 2	Atp6v1c2	1.93155	0.0057094		G3X8R0	Receptor expression-enhancing protein	Reep5	-2.16204	0.0211773
Q91W53	Golgin subfamily A member 7	Golga7	1.93076	0.0524329		Q91YW3	DnaJ homolog subfamily C member 3	Dnajc3	-2.1622	0.0178968
P97765	WW domain-binding protein 2	Wbp2	1.91936	0.0314839		A0A0R4J092	Beta-mannosidase	Manba	-2.16748	0.00719492
Q99K41	EMILIN-1	Emilin1	1.91418	0.0318235		P47758	Signal recognition particle receptor subunit beta	Srprb	-2.16936	0.000801303
B2RUR8	OTU domain-containing protein 7B	Otud7b	1.90321	0.0281072		Q64343	ATP-binding cassette sub-family G member 1	Abcg1	-2.1706	0.053439
P08071	Lactotransferrin	Ltf	1.89179	0.00270318		Q9EQ20	Methylmalonate-semialdehyde dehydrogenase [acylating], mitochondrial	Aldh6a1	-2.17175	0.00270318
Q9R1Q6	Transmembrane protein 176B	Tmem176b	1.88973	0.0169714		D3Z041	Long-chain-fatty-acid--CoA ligase 1	Acsl1	-2.18469	0.00270318
Q9EQG9	Collagen type IV alpha-3-binding protein	Col4a3bp	1.88902	0.00845356		P18531	Ig heavy chain V region 3-6	Ighv3-6;Ighv3-1	-2.20145	0.00594639
F8VQ05	NA	Fryl	1.87768	0.0318235		Q62086	Serum paraoxonase/arylesterase 2	Pon2	-2.20576	0.0367692
P31428	Dipeptidase 1	Dpep1	1.85607	0.00670795		P52430	Serum paraoxonase/arylesterase 1	Pon1	-2.2066	0.0107733
D3YXP6	Phosphomevalonate kinase	Pmvk	1.84649	0.0269309		Q8C147	Dedicator of cytokinesis protein 8	Dock8	-2.21412	0.0117371
G5E8G6	Unconventional myosin-Vb	Myo5b	1.84051	0.0121223		Q9CY27	Very-long-chain enoyl-CoA reductase	Tecr	-2.21639	0.0274392
B7ZNR9	Mitogen-activated protein kinase kinase kinase kinase 4	Map4k4	1.84049	0.0203544		O55143	Sarcoplasmic/endoplasmic reticulum calcium ATPase 2	Atp2a2	-2.21913	0.0271315
Q02257	Junction plakoglobin	Jup	1.8343	0.00834423		Q91W90	Thioredoxin domain-containing protein 5	Txndc5	-2.22563	0.0140913
A0A0R4J216	Cystin-1	Cys1	1.83203	0.00866215		F6V084	Thioredoxin-related transmembrane protein 1	Tmx1	-2.22684	0.0114411
P53996	Cellular nucleic acid-binding protein	Cnbp	1.82884	0.0215072		A0A075B5T4	NA	Ighv1-4	-2.23974	0.00273986
P35235	Tyrosine-protein phosphatase non-receptor type 11	Ptpn11	1.81849	0.00788132		Q9R1J0	Sterol-4-alpha-carboxylate 3-dehydrogenase, decarboxylating	Nsdhl	-2.24369	0.0522628
P34022	Ran-specific GTPase-activating protein	Ranbp1	1.81752	0.0513305		A0A0R4J0Z1	Protein disulfide-isomerase A4	Pdia4	-2.2528	0.00719492
E9QM38	Solute carrier family 12 member 2	Slc12a2	1.81717	0.011806		P37040	NADPH--cytochrome P450 reductase	Por	-2.25456	0.00845356
O55026	Ectonucleoside triphosphate diphosphohydrolase 2	Entpd2	1.81516	0.0510312		A0A075B5N3	NA	Igkv8-28	-2.25508	0.037695
Q06890	Clusterin;Clusterin beta chain;Clusterin alpha chain	Clu	1.81491	0.0037417		Q9CPT4	Myeloid-derived growth factor	Mydgf	-2.26012	0.0119519
P46467	Vacuolar protein sorting-associated protein 4B	Vps4b	1.8148	0.00271974		P47877	Insulin-like growth factor-binding protein 2	Igfbp2	-2.26069	0.0167373
P35285	Ras-related protein Rab-22A	Rab22a	1.81267	0.0275042		A0A075B5N9	NA	Igkv3-7	-2.26139	0.0402389
A0A1L1SUS7	Cyclin-dependent kinase 17;Cyclin-dependent kinase 18;Cyclin-dependent kinase 16	Cdk17;Cdk18;Cdk16	1.81214	0.00186361		Q80V26	Inositol monophosphatase 3	Impad1	-2.26204	0.00246787
Q8BGJ5	Polypyrimidine tract-binding protein 1	Ptbp1	1.80846	0.0179735		Q9D8L3	Translocon-associated protein subunit delta	Ssr4	-2.26291	0.00662064
Q9Z1G3	V-type proton ATPase subunit C 1	Atp6v1c1	1.80253	0.0322013		P14211	Calreticulin	Calr	-2.27732	0.0118392
E9PV45	Ubiquitin carboxyl-terminal hydrolase;Ubiquitin carboxyl-terminal hydrolase 24	Usp24	1.80124	0.0268603		Q8K2I3	Dimethylaniline monooxygenase [N-oxide-forming] 2	Fmo2	-2.27866	0.022073
D3Z5I1	Zinc finger CCCH-type antiviral protein 1	Zc3hav1	1.79649	0.00464953		G3X9Y5	Ubiquitin conjugation factor E4 A	Ube4a	-2.29001	0.0154827
O88792	Junctional adhesion molecule A	F11r	1.79586	0.00345986		O08547	Vesicle-trafficking protein SEC22b	Sec22b	-2.29202	0.0112829
P57787	Monocarboxylate transporter 4	Slc16a3	1.79579	0.0148445		Q91YQ5	Dolichyl-diphosphooligosaccharide--protein glycosyltransferase subunit 1	Rpn1	-2.29212	0.0128464
P58044	Isopentenyl-diphosphate Delta-isomerase 1	Idi1	1.78915	0.00685612		Q9CQS8	Protein transport protein Sec61 subunit beta	Sec61b;Gm10320	-2.29604	0.0278916
Q60710	Deoxynucleoside triphosphate triphosphohydrolase SAMHD1	Samhd1	1.78812	0.00469018		A0A0A0MQC6	UPF0577 protein KIAA1324	5330417C22Rik;Kiaa1324	-2.29734	0.0286215
A0A498WGD8	Thioredoxin-like protein 1	Txnl1	1.78294	0.0149896		Q8VHE6	Dynein heavy chain 5, axonemal	Dnah5	-2.29818	0.0470232
Q91VH2	Sorting nexin-9	Snx9	1.77359	0.0194639		P35564	Calnexin	Canx	-2.2988	0.0140267
P99024	Tubulin beta-5 chain	Tubb5	1.76323	0.0140685		P46978	Dolichyl-diphosphooligosaccharide--protein glycosyltransferase subunit STT3A	Stt3a	-2.29902	0.0217368
P53986	Monocarboxylate transporter 1	Slc16a1	1.75783	0.047385		Q922Q8	Leucine-rich repeat-containing protein 59	Lrrc59	-2.30103	0.00894887
Q9CPU4	Microsomal glutathione S-transferase 3	Mgst3	1.75311	0.0257867		Q8BHN3	Neutral alpha-glucosidase AB	Ganab	-2.30885	0.00444573
Q9D2Q8	Protein S100-A14	S100a14	1.75197	0.00252576		Q9DC23	DnaJ homolog subfamily C member 10	Dnajc10	-2.31351	0.0517619
P17426	AP-2 complex subunit alpha-1	Ap2a1	1.73542	0.00445464		Q3TML0	Protein disulfide-isomerase A6	Pdia6	-2.31358	0.00801468
Q8BVQ0	WD repeat-containing protein 61;WD repeat-containing protein 61, N-terminally processed	Wdr61	1.72986	0.0189531		A0A1Y7VN19	Dehydrogenase/reductase SDR family member 7	Dhrs7	-2.33407	0.00215214
D3YYK8	Microtubule-associated protein RP/EB family member 2	Mapre2	1.72408	0.021483		F6Z458	Endoplasmic reticulum lectin 1	Erlec1	-2.34674	0.00338885
A0A0R4IZX6	AP-1 complex subunit mu-2	Ap1m2	1.71878	0.022073		Q8BYW9	EGF domain-specific O-linked N-acetylglucosamine transferase	Eogt	-2.34931	0.0222805
Q6NVF2	Phospholipase D1	Pld1	1.71655	0.0492017		E9QJW0	Microsomal glutathione S-transferase 1	Mgst1	-2.35531	0.025312
P21981	Protein-glutamine gamma-glutamyltransferase 2	Tgm2	1.71644	0.0025688		Q99KV1	DnaJ homolog subfamily B member 11	Dnajb11	-2.35543	0.0105189
P45591	Cofilin-2	Cfl2	1.70755	0.00692211		Q91X70	NA	C6	-2.35785	0.000933009
Q9CQ26	STAM-binding protein	Stambp	1.70316	0.0328356		Q8BMK4	Cytoskeleton-associated protein 4	Ckap4	-2.36309	0.0392339
Q63810	Calcineurin subunit B type 1	Ppp3r1	1.70264	0.00883111		Q8VDD8	WAS protein family homolog 1	Wash1	-2.37207	0.00270318
Q9Z1D1	Eukaryotic translation initiation factor 3 subunit G	Eif3g	1.69937	0.0492621		Q8VCW8	Acyl-CoA synthetase family member 2, mitochondrial	Acsf2	-2.38388	0.0207152
Q9JK83	Partitioning defective 6 homolog beta	Pard6b	1.69856	0.00279163		Q3UZZ6	Sulfotransferase 1 family member D1	Sult1d1	-2.38429	0.0146181
O88325	NA	Naglu	1.69076	0.0285831		P97333	Neuropilin-1	Nrp1	-2.39645	0.000811891
A0A0R4J005	LIM and senescent cell antigen-like-containing domain protein 1	Lims1	1.68531	0.0118392		Q9WVL7	C-X-C motif chemokine 15	Cxcl15	-2.41792	0.0140267
Q8BY89	Choline transporter-like protein 2	Slc44a2	1.68342	0.00279163		Q80W54	CAAX prenyl protease 1 homolog	Zmpste24	-2.42117	0.0306252
Q9DBK7	NA	Uba7	1.68336	0.0288866		F6UIS1	Endoplasmic reticulum-Golgi intermediate compartment protein 3	Ergic3	-2.42388	0.0397817
P62137	Serine/threonine-protein phosphatase PP1-alpha catalytic subunit	Ppp1ca	1.68072	0.01097		Q61335	B-cell receptor-associated protein 31	Bcap31	-2.43143	0.00440498
A2A9Q2	Nardilysin	Nrd1	1.67593	0.0328356		P24369	Peptidyl-prolyl cis-trans isomerase B	Ppib	-2.43149	0.0043281
Q9CQ73	NA	Pkp2	1.672	0.00774954		Q8CFX1	GDH/6PGL endoplasmic bifunctional protein;Glucose 1-dehydrogenase;6-phosphogluconolactonase	H6pd	-2.43484	0.054057
Q80SZ7	Guanine nucleotide-binding protein G(I)/G(S)/G(O) subunit gamma-5	Gng5	1.669	0.0444396		O35083	1-acyl-sn-glycerol-3-phosphate acyltransferase alpha;1-acyl-sn-glycerol-3-phosphate acyltransferase	Agpat1	-2.43926	0.0116515
Q04857	Collagen alpha-1(VI) chain	Col6a1	1.66546	0.0122951		Q5SX75	Prolyl 4-hydroxylase subunit alpha-2	P4ha2	-2.43942	0.0287272
Q9D8B3	Charged multivesicular body protein 4b	Chmp4b	1.6644	0.0313385		Q61263	Sterol O-acyltransferase 1	Soat1	-2.43992	0.0345866
A0A2I3BQ16	Leucine-rich repeat and calponin homology domain-containing protein 1	Lrch1	1.65648	0.00940576		A0A5F8MPV5	Outer dense fiber protein 3B	Odf3b	-2.44113	0.0470232
Q80ZJ1	Ras-related protein Rap-2a	Rap2a	1.65428	0.0493309		Q60866	Phosphotriesterase-related protein	Pter	-2.44141	0.00990282
B7FAU9	Filamin-A	Flna	1.65358	0.00130159		Q8BLF1	Neutral cholesterol ester hydrolase 1	Nceh1	-2.4426	0.00451055
A0A0R4J293	Protein-glutamine gamma-glutamyltransferase K	Tgm1	1.65265	0.0161109		Q9D7N9	Adipocyte plasma membrane-associated protein	Apmap	-2.45056	0.00510701
O08992	Syntenin-1	Sdcbp	1.65028	0.0039415		O35887	Calumenin	Calu	-2.45359	0.00123156
A0A140LHU0	Disintegrin and metalloproteinase domain-containing protein 9	Adam9	1.64743	0.00719492		O08795	Glucosidase 2 subunit beta	Prkcsh	-2.45738	0.00990282
D3Z030	Leucine-rich repeat-containing protein 16A	Lrrc16a	1.64194	0.014208		A2AIH8	Pirin	Pir	-2.47277	0.0039415
E9PXG9	Vacuolar protein sorting-associated protein 53 homolog	Vps53	1.62675	0.0157437		A0A0R4J0K1	15 kDa selenoprotein	2020-09-15	-2.47308	0.00990282
O35685	Nuclear migration protein nudC	Nudc	1.62499	0.0157073		Q9EQH2	Endoplasmic reticulum aminopeptidase 1	Erap1	-2.47637	0.0114371
Q8R420	ATP-binding cassette sub-family A member 3	Abca3	1.62226	0.00270318		E9Q3M5	Anion exchange protein	Slc4a5	-2.48781	0.000941114
Q9CXF4	TBC1 domain family member 15	Tbc1d15	1.62154	0.00991201		Q62087	Serum paraoxonase/lactonase 3	Pon3	-2.48814	0.00990282
P10852	4F2 cell-surface antigen heavy chain	Slc3a2	1.62022	0.00233224		P01671	Ig kappa chain V-III region PC 7175;Ig kappa chain V-III region PC 6684;Ig kappa chain V-III region PC 2485/PC 4039;Ig kappa chain V-III region PC 7940	NA	-2.50468	0.0255186
Q61838	Alpha-2-macroglobulin;Alpha-2-macroglobulin 165 kDa subunit;Alpha-2-macroglobulin 35 kDa subunit	A2m	1.61746	0.0163477		P56395	Cytochrome b5	Cyb5a	-2.51424	0.00514704
Q9ER00	Syntaxin-12	Stx12	1.60899	0.0484419		Q9EQ06	Estradiol 17-beta-dehydrogenase 11	Hsd17b11	-2.51432	0.00883111
Q62011	Podoplanin	Pdpn	1.60794	0.0161903		P49070	Calcium signal-modulating cyclophilin ligand	Camlg	-2.51794	0.0336733
P17427	AP-2 complex subunit alpha-2	Ap2a2	1.60499	0.00330277		E9QNY8	Sacsin	Sacs	-2.5202	0.0043281
Q9Z2M6	Ubiquitin-like protein 3	Ubl3	1.60156	0.0190691		Q9DCW4	Electron transfer flavoprotein subunit beta	Etfb	-2.52251	0.00607373
E9PUK3	Formin-binding protein 1-like	Fnbp1l	1.56221	0.0390143		A0A494B8Y8	Protein YIF1A	Yif1a	-2.52952	0.00216713
Q9CQW9	Interferon-induced transmembrane protein 3	Ifitm3	1.56022	0.00889469		Q9JKR6	Hypoxia up-regulated protein 1	Hyou1	-2.53551	0.0107347
P97807	Fumarate hydratase, mitochondrial	Fh	1.553	0.0359462		O35744	Chitinase-like protein 3	Chil3	-2.54074	0.00485171
G3X8T9	NA	Serpina3n	1.54357	0.0124668		A2ACG7	Dolichyl-diphosphooligosaccharide--protein glycosyltransferase subunit 2	Rpn2	-2.54094	0.0113839
Q4VA93	Protein kinase C;Protein kinase C alpha type	Prkca	1.54125	0.0440578		P57759	Endoplasmic reticulum resident protein 29	Erp29	-2.54143	0.00719492
P35585	AP-1 complex subunit mu-1	Ap1m1	1.53312	0.00662064		P11152	Lipoprotein lipase	Lpl	-2.54214	0.00314604
Q3MIA8	COP9 signalosome complex subunit 1	Gps1	1.52831	0.0204039		O35664	Interferon alpha/beta receptor 2	Ifnar2	-2.54415	0.00129837
A0A0B4J1G1	Low affinity immunoglobulin gamma Fc region receptor II	Fcgr2b;Fcgr2	1.5238	0.0216379		P53395	Lipoamide acyltransferase component of branched-chain alpha-keto acid dehydrogenase complex, mitochondrial	Dbt	-2.54861	0.0107186
Q60631	Growth factor receptor-bound protein 2	Grb2	1.52178	0.00246787		Q99KP3	Lambda-crystallin homolog	Cryl1	-2.54941	0.0325355
E9Q4G7	Casein kinase I isoform alpha	Csnk1a1	1.52056	0.00816951		P09103	Protein disulfide-isomerase	P4hb	-2.55867	0.00585269
Q9R1Q7	Proteolipid protein 2	Plp2	1.52048	0.0318235		Q8VCT4	Carboxylesterase 1D	Ces1d	-2.56261	0.00270318
Q62165	Dystroglycan;Alpha-dystroglycan;Beta-dystroglycan	Dag1	1.51856	0.0369157		Q8R180	ERO1-like protein alpha	Ero1l	-2.56354	0.0232932
Q9EQ80	NIF3-like protein 1	Nif3l1	1.51786	0.0194127		P47738	Aldehyde dehydrogenase, mitochondrial	Aldh2	-2.56793	0.00107319
O88544	COP9 signalosome complex subunit 4	Cops4	1.51637	0.00744435		P06684	Complement C5;Complement C5 beta chain;Complement C5 alpha chain;C5a anaphylatoxin;Complement C5 alpha chain	C5	-2.56989	0.000697585
Q8BT60	Copine-3	Cpne3	1.51347	0.0039211		Q61830	Macrophage mannose receptor 1	Mrc1	-2.57844	0.000848497
P28658	Ataxin-10	Atxn10	1.50811	0.0139537		Q3ULD5	Methylcrotonoyl-CoA carboxylase beta chain, mitochondrial	Mccc2	-2.58246	0.00766279
Q8CBB7	AP-1 complex subunit gamma-1	Ap1g1	1.50802	0.0104995		A0A075B5X7	NA	Ighv1-69	-2.58263	0.00307933
P23116	Eukaryotic translation initiation factor 3 subunit A	Eif3a	1.50065	0.00788826		Q4VBD2	Transmembrane anterior posterior transformation protein 1	Tapt1	-2.58696	0.025312
Q9JKX6	ADP-sugar pyrophosphatase	Nudt5	1.49792	0.0190691		P97414	Potassium voltage-gated channel subfamily KQT member 1	Kcnq1	-2.59067	0.00766695
P23591	GDP-L-fucose synthase	Tsta3	1.48717	0.0525167		Q9ER41	Torsin-1B	Tor1b	-2.6044	0.0208709
Q8BGT6	MICAL-like protein 1	Micall1	1.48478	0.0545411		B2CKC6	EF-hand domain-containing protein 1	Efhc1	-2.60694	0.0261
Q8VEJ9	Vacuolar protein sorting-associated protein 4A	Vps4a	1.48188	0.00779165		A2API8	A-kinase anchor protein 2	Akap2;Pakap	-2.61178	0.000633542
H7BWY5	Poly [ADP-ribose] polymerase 9	Parp9	1.47429	0.021369		Q3U957	Derlin-2	Derl2	-2.62028	0.0220012
Q9DAY9	Nucleophosmin	Npm1	1.46804	0.0323808		Q05186	Reticulocalbin-1	Rcn1	-2.62808	0.0039101
E9Q175	Unconventional myosin-VI	Myo6	1.46452	0.00883958		A2AKN9	Major urinary protein 6;Major urinary proteins 11 and 8	Mup4;Mup9;Mup6;Mup8;Mup19	-2.6488	0.00110352
P62746	Rho-related GTP-binding protein RhoB	Rhob	1.4627	0.0355164		Q9DBW0	Cytochrome P450 4V2	Cyp4v2	-2.66013	0.0443838
A0A3B2WBH9	Tight junction protein ZO-2	Tjp2	1.45297	0.00305646		Q99LC5	Electron transfer flavoprotein subunit alpha, mitochondrial	Etfa	-2.66563	0.0105189
Q501J7	Phosphatase and actin regulator 4	Phactr4	1.44749	0.0496715		J3QJX3	Protein sel-1 homolog 1	Sel1l	-2.6688	0.0413056
Q8C253	Galectin;Galectin-3	Lgals3	1.44394	0.0039101		A0A0R4J1Z3	Transmembrane protein 33	Tmem33	-2.66932	0.00427473
Q5SWU9	Acetyl-CoA carboxylase 1;Biotin carboxylase	Acaca	1.43345	0.0410991		Q9QYC7	Vitamin K-dependent gamma-carboxylase	Ggcx	-2.6739	0.0114411
Q62167	ATP-dependent RNA helicase DDX3X;Putative ATP-dependent RNA helicase Pl10	Ddx3x;D1Pas1	1.42843	0.0132936		Q8BH80	Vesicle-associated membrane protein-associated protein B	Vapb	-2.687	0.0541677
Q7M6Y3	Phosphatidylinositol-binding clathrin assembly protein	Picalm	1.42698	0.00626853		Q9R062	Glycogenin-1	Gyg1;Gyg	-2.7076	0.0261
G3UXN0	CTD small phosphatase-like protein	Ctdspl	1.42688	0.020432		O70378	ER membrane protein complex subunit 8	Emc8	-2.73228	0.00620533
Q02956	Protein kinase C zeta type	Prkcz	1.4236	0.0246137		Q8VCC2	Liver carboxylesterase 1	Ces1	-2.7364	0.0545372
A2AKH7	Leucine-rich repeat-containing protein 57	Lrrc57	1.42035	0.0272123		O08914	Fatty-acid amide hydrolase 1	Faah	-2.74733	0.00270318
A0A0N4SVL9	Serine/threonine-protein phosphatase 6 catalytic subunit;Serine/threonine-protein phosphatase 6 catalytic subunit, N-terminally processed	Ppp6c	1.41556	0.0480143		Q91V01	Lysophospholipid acyltransferase 5	Lpcat3	-2.75069	0.0199753
Q9JLQ0	CD2-associated protein	Cd2ap	1.41486	0.00635222		P45700	Mannosyl-oligosaccharide 1,2-alpha-mannosidase IA	Man1a1	-2.7526	0.000623347
Q9DCL9	Multifunctional protein ADE2;Phosphoribosylaminoimidazole-succinocarboxamide synthase;Phosphoribosylaminoimidazole carboxylase	Paics	1.40485	0.00921485		Q99LM2	CDK5 regulatory subunit-associated protein 3	Cdk5rap3	-2.7534	0.022311
Q8K0E8	Fibrinogen beta chain;Fibrinopeptide B;Fibrinogen beta chain	Fgb	1.39561	0.0135668		Q9ERH8	Solute carrier family 28 member 3	Slc28a3	-2.75554	0.0390638
Q9QUJ7	Long-chain-fatty-acid--CoA ligase 4	Acsl4	1.38745	0.0185454		O08601	Microsomal triglyceride transfer protein large subunit	Mttp	-2.75614	0.0183423
Q9R0Q6	Actin-related protein 2/3 complex subunit 1A	Arpc1a	1.38626	0.0220012		D3Z4P2	VIP36-like protein	Lman2l	-2.75928	0.0101583
P54823	Probable ATP-dependent RNA helicase DDX6	Ddx6	1.38606	0.0223966		D3YWT0	Signal peptidase complex catalytic subunit SEC11;Signal peptidase complex catalytic subunit SEC11A	Sec11a	-2.76746	0.00527981
P17918	Proliferating cell nuclear antigen	Pcna	1.37754	0.0522628		Q60805	Tyrosine-protein kinase Mer	Mertk	-2.78266	0.0031492
A0A2I3BPY7	Ankycorbin	Rai14	1.37558	0.0408864		A0A5F8MPK9	Phosphatidylinositide phosphatase SAC1	Sacm1l	-2.78479	0.0061477
P10107	Annexin A1	Anxa1	1.37512	0.0115463		P62342	Selenoprotein T	Selt	-2.78914	0.0461931
P12815	Programmed cell death protein 6	Pdcd6	1.37302	0.0176987		Q3TQC7	Ectonucleoside triphosphate diphosphohydrolase 5	Entpd5	-2.78999	0.00279163
E9Q9F5	Septin-7	2020-09-07	1.36514	0.00574828		Q8VCH7	Retinol dehydrogenase 10	Rdh10	-2.79781	0.0171046
Q8JZQ9	Eukaryotic translation initiation factor 3 subunit B	Eif3b	1.36371	0.0150125		Q8K2C9	Very-long-chain (3R)-3-hydroxyacyl-CoA dehydratase 3	Hacd3	-2.80104	0.0269158
Q64727	Vinculin	Vcl	1.35462	0.0116515		Q3TCU5	Tapasin	Tapbp	-2.80836	0.0140685
Q8K010	5-oxoprolinase	Oplah	1.35327	0.00794021		Q6PA06	Atlastin-2	Atl2	-2.81047	0.0470232
Q9DCH4	Eukaryotic translation initiation factor 3 subunit F	Eif3f	1.35074	0.0183446		Q9D379	Epoxide hydrolase 1	Ephx1	-2.81049	0.00547463
Q9ESU7	Amino acid transporter;Neutral amino acid transporter B(0)	Slc1a5	1.34279	0.00889469		Q8BP92	Reticulocalbin-2	Rcn2	-2.81241	0.00794021
P62743	AP-2 complex subunit sigma	Ap2s1	1.34158	0.0199753		A2AL85	Aspartyl/asparaginyl beta-hydroxylase	Asph	-2.82318	0.00970095
B2RSH2	Guanine nucleotide-binding protein G(i) subunit alpha-1	Gnai1	1.34016	0.0234765		Q9D103	Interferon-induced transmembrane protein 1	Ifitm1	-2.82379	0.00334256
Q5SRX1	TOM1-like protein 2	Tom1l2	1.33479	0.014424		A0A087WQF8	Kinectin	Ktn1	-2.82606	0.0241239
A2AS98	Nck-associated protein 1	Nckap1	1.33277	0.0061484		Q64462	Cytochrome P450 4B1	Cyp4b1	-2.82635	0.00272513
Q8BWY3	Eukaryotic peptide chain release factor subunit 1	Etf1	1.33133	0.0484419		A0A0B4J1H7	NA	Igkv1-135;Igkv1-133	-2.83153	0.0106602
A2ARN2	Non-receptor tyrosine-protein kinase TNK1	Tnk1	1.32915	0.0260144		Q9JM62	Receptor expression-enhancing protein 6	Reep6	-2.83154	0.00270318
P56857	Claudin-18	Cldn18	1.32417	0.00843511		Q9ESY9	Gamma-interferon-inducible lysosomal thiol reductase	Ifi30	-2.83284	0.000807464
Q91Z67	SLIT-ROBO Rho GTPase-activating protein 2	Srgap2	1.32342	0.0157073		Q9ERE7	LDLR chaperone MESD	Mesdc2	-2.84697	0.00270318
Q8C3W1	Uncharacterized protein C1orf198 homolog	NA	1.32287	0.0355721		A0A1L1SQA8	40S ribosomal protein S25	Rps25	-2.8487	0.0101583
P62960	Nuclease-sensitive element-binding protein 1	Ybx1	1.31641	0.033766		Q8BML1	Protein-methionine sulfoxide oxidase MICAL2	Mical2	-2.85036	0.00156333
Q3UF75	Alpha-parvin	Parva	1.31471	0.0194307		P33267	Cytochrome P450 2F2	Cyp2f2	-2.85725	0.0037417
Q9JIQ8	Transmembrane protease serine 2;Transmembrane protease serine 2 non-catalytic chain;Transmembrane protease serine 2 catalytic chain	Tmprss2	1.31235	0.0189531		P70302	Stromal interaction molecule 1	Stim1	-2.86156	0.00788103
A0A0A0MQF2	Anoctamin;Anoctamin-1	Ano1	1.31177	0.0105385		Q6PD26	GPI transamidase component PIG-S	Pigs	-2.87224	0.0317888
O55222	Integrin-linked protein kinase	Ilk	1.30982	0.00433166		P31324	cAMP-dependent protein kinase type II-beta regulatory subunit	Prkar2b	-2.88266	0.000411941
E9PXX8	NA	Macc1	1.30152	0.044907		P45952	Medium-chain specific acyl-CoA dehydrogenase, mitochondrial	Acadm	-2.88435	0.0283112
A0A0R4J049	Protein arginine N-methyltransferase 5	Prmt5	1.29775	0.0342573		Q8R0X7	Sphingosine-1-phosphate lyase 1	Sgpl1	-2.88514	0.0144581
Q9EPU0	Regulator of nonsense transcripts 1	Upf1	1.29358	0.050528		A0A0A6YVY4	Toll-like receptor 5	Tlr5	-2.89168	0.00902872
Q00623	Apolipoprotein A-I;Proapolipoprotein A-I;Truncated apolipoprotein A-I	Apoa1	1.28979	0.0310369		Q61362	Chitinase-3-like protein 1	Chi3l1	-2.90501	0.000801303
Q3TWV4	AP-2 complex subunit mu	Ap2m1	1.28968	0.00894887		Q9ESP1	Stromal cell-derived factor 2-like protein 1	Sdf2l1	-2.90912	0.0246527
F6R2G3	Mucin-4;Mucin-4 alpha chain;Mucin-4 beta chain	Muc4	1.28473	0.0134872		Q9Z1R9	NA	Prss1	-2.91206	0.0321913
Q9EQH3	Vacuolar protein sorting-associated protein 35	Vps35	1.28086	0.0114411		B1AV77	Aldehyde dehydrogenase;Fatty aldehyde dehydrogenase	Aldh3a2	-2.91401	0.00620533
P68040	Guanine nucleotide-binding protein subunit beta-2-like 1;Guanine nucleotide-binding protein subunit beta-2-like 1, N-terminally processed	Gnb2l1	1.27725	0.0196748		Q8R0J2	Mannose-P-dolichol utilization defect 1 protein	Mpdu1	-2.92035	0.00109465
A0A0M3HEP7	Phospholipid-transporting ATPase IA	Atp8a1	1.27453	0.044932		Q8C3X8	Lipase maturation factor 2	Lmf2	-2.92979	0.025312
Q9QZ06	Toll-interacting protein	Tollip	1.26817	0.0107186		P97425	Eosinophil cationic protein 2;Eosinophil cationic protein 1	Ear2;Ear10;Ear1	-2.94175	0.0216156
E9Q634	Unconventional myosin-Ie	Myo1e	1.2625	0.0160051		Q9D710	Thioredoxin-related transmembrane protein 2	Tmx2	-2.94512	0.0519436
Q80YW9	Peptidyl-prolyl cis-trans isomerase;FK506-binding protein 15	Fkbp15	1.25481	0.0402		Q9DB25	Dolichyl-phosphate beta-glucosyltransferase	Alg5	-2.94841	0.0208709
Q9JJ28	Protein flightless-1 homolog	Flii	1.25036	0.0119142		A0A075B5T5	NA	Ighv1-5	-2.94914	0.0183446
Q8CBW3	Abl interactor 1	Abi1	1.24712	0.024863		P61620	Protein transport protein Sec61 subunit alpha isoform 1	Sec61a1	-2.95157	0.00810944
K3W4T3	V-type proton ATPase subunit a;V-type proton ATPase 116 kDa subunit a isoform 1	Atp6v0a1	1.24641	0.0305225		Q3UQ05	NA	Bpifb5	-2.96452	0.00514704
A2AMH3	Choline transporter-like protein 1	Slc44a1	1.23905	0.051623		P45878	Peptidyl-prolyl cis-trans isomerase FKBP2	Fkbp2	-2.96656	0.0137266
D3Z7P0	BRCA1-A complex subunit BRE	Bre	1.23483	0.0433884		Q3UBX0	Transmembrane protein 109	Tmem109	-2.96905	0.00440498
P05064	Fructose-bisphosphate aldolase A;Fructose-bisphosphate aldolase	Aldoa;Aldoart1	1.23317	0.0194639		P97501	Dimethylaniline monooxygenase [N-oxide-forming] 3	Fmo3	-2.97236	0.00273894
Q8BGQ7	Alanine--tRNA ligase, cytoplasmic	Aars	1.23269	0.0482995		Q80UU9	Membrane-associated progesterone receptor component 2	Pgrmc2	-2.99501	0.00946727
Q9WU78	Programmed cell death 6-interacting protein	Pdcd6ip	1.23023	0.0105189		Q8C7X2	ER membrane protein complex subunit 1	Emc1	-3.00851	0.00883111
Q9JHK5	Pleckstrin	Plek	1.2294	0.0474958		P49962	Signal recognition particle 9 kDa protein	Srp9	-3.00988	0.0347521
A0A1D5RMK9	Engulfment and cell motility protein 3	Elmo3	1.2278	0.0173039		A0A0A6YXR0	Choline/ethanolaminephosphotransferase 1	Cept1	-3.02952	0.00607622
Q8BH40	Syntaxin-7	Stx7	1.22324	0.0107186		A2AUK7	Band 4.1-like protein 1	Epb4.1l1;Epb41l1	-3.0456	0.0036187
P46664	Adenylosuccinate synthetase isozyme 2	Adss	1.22275	0.0494646		F6WR04	Cathepsin S	Ctss	-3.06056	0.000676739
Q62351	Transferrin receptor protein 1	Tfrc	1.22152	0.00547463		Q9D3B1	Very-long-chain (3R)-3-hydroxyacyl-CoA dehydratase 2	Hacd2	-3.07393	0.0107347
Q60770	Syntaxin-binding protein 3	Stxbp3	1.21877	0.00750115		Q64464	Cytochrome P450 3A13	Cyp3a13	-3.0743	0.0153575
E9PV24	Fibrinogen alpha chain;Fibrinopeptide A;Fibrinogen alpha chain	Fga	1.21273	0.0148445		A0A0R4J2B2	BTB/POZ domain-containing protein KCTD12	Kctd12	-3.07542	0.00270318
A2ARV4	Low-density lipoprotein receptor-related protein 2	Lrp2	1.20842	0.0150804		O55022	Membrane-associated progesterone receptor component 1	Pgrmc1	-3.08103	0.00137863
Q01853	Transitional endoplasmic reticulum ATPase	Vcp	1.20833	0.00845356		A0A1L1SSA8	Transmembrane protein 205	Tmem205	-3.09958	0.00485171
A0A1L1SV73	Ubiquitin carboxyl-terminal hydrolase 47	Usp47	1.19155	0.0496521		A0A140LIT2	7-dehydrocholesterol reductase	Dhcr7	-3.10015	0.0146181
Q9D662	Protein transport protein Sec23B	Sec23b	1.18759	0.0228469		Q8C6B0	NA	Mettl7a1;mCG_20149	-3.10146	0.00270318
Q9Z2H7	PDZ domain-containing protein GIPC2	Gipc2	1.18437	0.0492017		Q9CQU3	Protein RER1	Rer1	-3.10386	0.00131421
P97429	Annexin A4;Annexin	Anxa4	1.18367	0.0280207		Q8BU33	Acetolactate synthase-like protein	Ilvbl	-3.10666	0.0465343
Q3UER8	Fibrinogen gamma chain	Fgg	1.17876	0.0216379		Q9Z1Q2	Abhydrolase domain-containing protein 16A	Abhd16a	-3.11675	0.0183446
P50543	Protein S100-A11	S100a11	1.17797	0.019897		P01643	Ig kappa chain V-V region MOPC 173	NA	-3.12072	0.0116515
Q3LFS9	Carcinoembryonic antigen-related cell adhesion molecule 1	Ceacam1	1.17222	0.0259452		A0A075B5L1	NA	Igkv10-94	-3.12111	0.0110846
A2A4K0	Vacuolar protein-sorting-associated protein 25	Vps25	1.17164	0.0183446		Q9JKJ9	24-hydroxycholesterol 7-alpha-hydroxylase	Cyp39a1	-3.13561	0.0104995
P08207	Protein S100-A10	S100a10	1.16405	0.015917		Q05895	Thrombospondin-3	Thbs3	-3.15731	0.0195558
O70456	14-3-3 protein sigma	Sfn	1.16328	0.0223966		Q9Z2I8	Succinyl-CoA ligase [GDP-forming] subunit beta, mitochondrial	Suclg2	-3.16506	0.0278916
Q64444	Carbonic anhydrase 4	Ca4;Car4	1.16085	0.049527		D3YYZ1	NA	Ldlrad1	-3.1751	0.00692211
Q6P5F9	Exportin-1	Xpo1	1.16069	0.0186869		Q9Z1E4	Glycogen [starch] synthase, muscle	Gys1	-3.1874	0.0141918
P61759	Prefoldin subunit 3	Vbp1	1.15139	0.0527972		Q3UDS7	ADP-dependent glucokinase	Adpgk	-3.20477	0.0196748
P47753	F-actin-capping protein subunit alpha-1	Capza1	1.13806	0.0452231		Q9CRY7	Glycerophosphodiester phosphodiesterase domain-containing protein 1	Gdpd1	-3.21325	0.0249643
Q62074	Protein kinase C iota type	Prkci	1.13766	0.0153575		Q64435	UDP-glucuronosyltransferase 1-6	Ugt1a6;Ugt1a6b	-3.21671	0.00769301
Q9WTX6	Cullin-1	Cul1	1.13502	0.0440578		Q8BQ47	Protein canopy homolog 4	Cnpy4	-3.21916	0.00127047
Q4FE56	Ubiquitin carboxyl-terminal hydrolase;Probable ubiquitin carboxyl-terminal hydrolase FAF-X	Usp9x	1.13009	0.0438638		A2A6J4	Lymphocyte-specific protein 1	Lsp1	-3.22721	0.000131764
Q3UH60	Disco-interacting protein 2 homolog B	Dip2b	1.1056	0.016385		O55242	Sigma non-opioid intracellular receptor 1	Sigmar1	-3.23366	0.00607622
P97384	Annexin A11;Annexin	Anxa11	1.08717	0.0313588		P16056	Hepatocyte growth factor receptor;Receptor protein-tyrosine kinase	Met	-3.23762	0.00150308
Q8R3B1	1-phosphatidylinositol 4,5-bisphosphate phosphodiesterase delta-1;Phosphoinositide phospholipase C	Plcd1	1.07975	0.0181797		Q6GV12	3-ketodihydrosphingosine reductase	Kdsr	-3.24299	0.0136732
P54822	Adenylosuccinate lyase	Adsl	1.07879	0.0390143		Q8BYM7	Radial spoke head protein 4 homolog A	Rsph4a	-3.24765	0.0141148
A2AWF8	Protein-tyrosine-phosphatase;Receptor-type tyrosine-protein phosphatase eta	Ptprj	1.07869	0.0278916		Q8K5B2	Multiple coagulation factor deficiency protein 2 homolog	Mcfd2	-3.25619	0.00505108
E9Q580	NA	Myo1b	1.07443	0.0170426		Q9DCX8	Iodotyrosine dehalogenase 1	Iyd	-3.2661	0.00845356
O54988	STE20-like serine/threonine-protein kinase	Slk	1.07053	0.0157073		O88507	Ciliary neurotrophic factor receptor subunit alpha	Cntfr	-3.26861	0.0029244
Q6P069	Sorcin	Sri	1.06585	0.0492621		P50285	Dimethylaniline monooxygenase [N-oxide-forming] 1	Fmo1	-3.28356	0.0107347
Q8R1B4	Eukaryotic translation initiation factor 3 subunit C	Eif3c	1.06236	0.044994		Q7TQ65	Transmembrane channel-like protein 4;Transmembrane channel-like protein	Tmc4	-3.2836	0.00273894
Q9WTI7	Unconventional myosin-Ic	Myo1c	1.05866	0.0146664		A2AMC3	GDP-fucose protein O-fucosyltransferase 1	Pofut1	-3.29925	0.00216713
A0A0U1RNK7	Dedicator of cytokinesis protein 7	Dock7	1.05729	0.0295307		A2AMC3	GDP-fucose protein O-fucosyltransferase 1	Pofut1	-3.29925	0.00216713
P63037	DnaJ homolog subfamily A member 1	Dnaja1	1.05678	0.0169439		Q8BXZ1	Protein disulfide-isomerase TMX3	Tmx3	-3.30755	0.00845356
Q91XU3	Phosphatidylinositol 5-phosphate 4-kinase type-2 gamma	Pip4k2c	1.05606	0.0318235		A0A0R4J0D3	Dolichyl-diphosphooligosaccharide--protein glycosyltransferase subunit STT3B	Stt3b	-3.32334	0.0158261
Q921I6	SH3 domain-binding protein 4	Sh3bp4	1.05242	0.0532206		Q9JLB9	Nectin-3	Pvrl3	-3.32911	0.0025688
O88952	Protein lin-7 homolog C	Lin7c	1.03671	0.053727		Q8BFY9	Transportin-1	Tnpo1	-3.34926	0.00200633
Q11136	Xaa-Pro dipeptidase	Pepd	1.03488	0.0305225		Q8BYF6	Sodium-coupled monocarboxylate transporter 1	Slc5a8	-3.35878	0.011703
Q6P1F6	Serine/threonine-protein phosphatase 2A 55 kDa regulatory subunit B alpha isoform;Serine/threonine-protein phosphatase 2A 55 kDa regulatory subunit B	Ppp2r2a	1.03094	0.0229617		F8VPV8	Tetratricopeptide repeat protein GNN	BC030307;Gnn	-3.36061	0.0036187
Q99KC8	von Willebrand factor A domain-containing protein 5A	Vwa5a	1.03045	0.0455593		Q9QXT0	Protein canopy homolog 2	Cnpy2	-3.37213	0.00752952
A0A2I3BPX3	Anoctamin-6	Ano6	1.02768	0.0139263		Q3UN02	Lysocardiolipin acyltransferase 1	Lclat1	-3.40077	0.014424
Q9JMH6	Thioredoxin reductase 1, cytoplasmic	Txnrd1	1.02748	0.0218021		Q9R099	Transducin beta-like protein 2	Tbl2	-3.40535	0.0112829
O89079	Coatomer subunit epsilon	Cope	1.0257	0.0440578		Q9JLI7	Sperm-associated antigen 6	Spag6;Spag6l	-3.43858	0.0130232
Q78HU3	Multivesicular body subunit 12A	Mvb12a	1.02042	0.0510312		P08905	Lysozyme C-2	Lyz2	-3.47045	0.000184907
P47757	F-actin-capping protein subunit beta	Capzb	1.01589	0.0113231		Q00993	Tyrosine-protein kinase receptor UFO;Receptor protein-tyrosine kinase	Axl	-3.47218	0.00270318
D3YVS7	Cysteine-rich and transmembrane domain-containing protein 1	Cystm1	1.00402	0.0246713		Q99KX1	Myeloid leukemia factor 2	Mlf2	-3.48191	0.00834423
Q60634	Flotillin-2	Flot2	1.0035	0.0208709		Q99K23	Ufm1-specific protease 2	Ufsp2	-3.49922	0.00514704
P97370	Sodium/potassium-transporting ATPase subunit beta-3	Atp1b3	1.00147	0.0328356		Q921C5	Protein bicaudal D homolog 2	Bicd2	-3.50298	0.0169714
						Q80WJ7	Protein LYRIC	Mtdh	-3.52463	0.00505108
						E9Q411	NA	Nbas	-3.52606	0.00933482
						O70152	Dolichol-phosphate mannosyltransferase subunit 1	Dpm1	-3.53437	0.00574828
						A0A0U1RP13	CDP-diacylglycerol--inositol 3-phosphatidyltransferase	Cdipt	-3.54052	0.0390143
						A2AGS6	Tumor protein p53-inducible protein 11	Trp53i11	-3.54077	0.0183446
						Q61563	Fibroblast growth factor receptor;Fibroblast growth factor receptor 4;Fibroblast growth factor receptor 3	Fgfr3;Fgfr4	-3.54809	0.000209811
						Q9CYA0	Cysteine-rich with EGF-like domain protein 2	Creld2	-3.55114	0.0081434
						Q9CZX9	ER membrane protein complex subunit 4	Emc4	-3.55307	0.0461038
						D6RDS0	RUS1 family protein C16orf58 homolog	BC017158	-3.59795	0.00883111
						Q91X75	Cytochrome P450 2A5;Cytochrome P450 2A4	Cyp2a5;Cyp2a4	-3.63818	0.000129399
						A0A0N4SVX1	Regenerating islet-derived protein 3-beta;Regenerating islet-derived protein 3-beta 16.5 kDa form;Regenerating islet-derived protein 3-beta 15 kDa form	Reg3b	-3.64424	0.00512275
						Q80ZW2	Protein THEM6	Them6	-3.64849	0.0105189
						G5E897	NA	Kdelc2	-3.65646	0.014208
						Q6QD59	Vesicle transport protein SEC20	Bnip1	-3.65685	0.00168153
						Z4YJR1	Lipase maturation factor;Lipase maturation factor 1	Lmf1	-3.70322	0.0107186
						Q9DAU7	WAP four-disulfide core domain protein 2	Wfdc2	-3.756	0.00111696
						Q9CQN6	Transmembrane protein 14C	Tmem14c	-3.78224	0.000216111
						P17897	Lysozyme C-1	Lyz1	-3.8024	2.92812e-05
						Q91VE0	Long-chain fatty acid transport protein 4	Slc27a4	-3.80418	0.00692211
						P11881	Inositol 1,4,5-trisphosphate receptor type 1	Itpr1	-3.91011	0.0169523
						Q3TZM9	GDP-Man:Man(3)GlcNAc(2)-PP-Dol alpha-1,2-mannosyltransferase	Alg11	-3.91784	0.0097023
						P70227	Inositol 1,4,5-trisphosphate receptor type 3	Itpr3	-3.92012	0.0129165
						H3BL34	Carboxylic ester hydrolase;Carboxylesterase 1E	Ces1e	-3.93126	0.00345986
						Q60714	Long-chain fatty acid transport protein 1	Slc27a1	-3.95334	0.00539624
						A0A2I3BRW0	Signal peptidase complex subunit 1	Spcs1	-3.95353	0.00348545
						Q99LI2	Chloride channel CLIC-like protein 1	Clcc1	-3.97475	0.0111757
						Q61592	Growth arrest-specific protein 6	Gas6	-4.00179	0.000154775
						B1ATS4	Calcium-transporting ATPase;Sarcoplasmic/endoplasmic reticulum calcium ATPase 3	Atp2a3	-4.02267	0.0106602
						Q8VCA4	Leukotriene-B4 omega-hydroxylase 3	Cyp4f15;Cyp4f14	-4.12169	0.00349942
						Q9D328	Transmembrane protein 35	Tmem35	-4.12608	0.00270318
						E9PW03	Glycosylphosphatidylinositol anchor attachment 1 protein	Gpaa1	-4.14072	0.0249912
						A0A0R4J058	Chitinase domain-containing protein 1	Chid1	-4.16866	0.00394458
						Q8BI84	Melanoma inhibitory activity protein 3	Mia3	-4.18867	0.0160755
						P61804	Dolichyl-diphosphooligosaccharide--protein glycosyltransferase subunit DAD1	Dad1	-4.30283	0.00902872
						Q91WU0	Carboxylic ester hydrolase	Ces1f	-4.35761	0.0025688
						Q8BTU1	Cilia- and flagella-associated protein 20	Cfap20	-4.40388	0.000519306
						A0A171EBL2	E3 ubiquitin-protein ligase RNF213	Rnf213	-4.43017	0.00626853
						Q9ES28	Rho guanine nucleotide exchange factor 7	Arhgef7	-4.50224	0.00711889
						A2A974	Cytochrome P450 4A12A	Cyp4a12b;Cyp4a12a	-4.56589	0.00017088
						Q60648	Ganglioside GM2 activator	Gm2a	-4.59489	0.000542116
						Q9EPE9	Manganese-transporting ATPase 13A1	Atp13a1	-4.77869	0.0113231
						Q9DC61	Mitochondrial-processing peptidase subunit alpha	Pmpca	-4.97175	0.00250398
						O35488	Very long-chain acyl-CoA synthetase	Slc27a2	-5.08064	0.00109465
						P04919	Band 3 anion transport protein	Slc4a1	-5.29142	0.00246787
						F6XLV1	NA	E030010N08Rik	-5.36063	0.0315214
						E9Q7T0	Receptor protein-tyrosine kinase;Fibroblast growth factor receptor;Fibroblast growth factor receptor 2	Fgfr2	-5.63861	0.000133425
						Q9QWV4	Myeloid leukemia factor 1	Mlf1	-10.4593	0.00181851
